# Supplementary material for: 2-Nitro­benzyl 2-chloro­acetate
Source: Acta Crystallogr Sect E Struct Rep Online. 2009 Sep 5;65(Pt 10):o2319. doi: 10.1107/S1600536809031444 (PMC2970447; doi:10.1107/S1600536809031444)
Supplement: Supplementary file 2 [file e-65-o2319-Isup2.hkl]

# 
# h,k,l, Fc-squared, Fo-squared, sigma(Fo-squared) and status flag 
# 
data_I
_shelx_title '    Z in P2(1)/c' 
_shelx_refln_list_code          4 
_shelx_F_calc_maximum      229.27 
_exptl_crystal_F_000       472.00 
_reflns_d_resolution_high  0.8328 
 
loop_ 
 _symmetry_equiv_pos_as_xyz 
 'x, y, z' 
 '-x, y+1/2, -z+1/2' 
 '-x, -y, -z' 
 'x, -y-1/2, z-1/2' 
 
_cell_length_a     8.0270 
_cell_length_b     6.7530 
_cell_length_c    19.2660 
_cell_angle_alpha  90.000 
_cell_angle_beta   92.520 
_cell_angle_gamma  90.000 
 
_shelx_F_squared_multiplier     1.000 
 
loop_ 
 _refln_index_h 
 _refln_index_k 
 _refln_index_l 
 _refln_F_squared_calc 
 _refln_F_squared_meas 
 _refln_F_squared_sigma 
 _refln_observed_status 
   1   0   0     1238.15     1219.17      6.31 o 
   2   0   0     6032.64     6071.64     87.15 o 
   3   0   0     1443.13     1523.16     12.38 o 
   4   0   0      726.57      784.57     10.56 o 
   5   0   0        9.00        7.60      2.97 o 
   6   0   0      568.13      565.06     11.96 o 
   7   0   0      265.89      260.22      9.55 o 
   8   0   0        4.83       -0.57      4.93 o 
   9   0   0        6.96       13.28      5.37 o 
   1   1   0       36.67       47.13      1.89 o 
   2   1   0      532.22      581.25      6.82 o 
   3   1   0     1223.50     1365.57     12.24 o 
   4   1   0      896.38      949.13     11.95 o 
   5   1   0       26.65       29.71      3.68 o 
   6   1   0      700.92      708.18     13.65 o 
   7   1   0      163.83      141.27      7.99 o 
   8   1   0        0.42        1.45      4.29 o 
   9   1   0       12.17       13.08      5.88 o 
   0   2   0    52564.07    56273.57    372.75 o 
   1   2   0      675.24      704.24      7.90 o 
   2   2   0     1129.26     1315.75     11.75 o 
   3   2   0       58.22       72.61      3.92 o 
   4   2   0      162.40      153.36      5.82 o 
   5   2   0       75.99       87.21      5.44 o 
   6   2   0      292.18      282.84      9.72 o 
   7   2   0      162.39      175.43      8.29 o 
   8   2   0        1.81        0.61      4.76 o 
   9   2   0        7.65       12.13      5.44 o 
   1   3   0      400.91      436.65      7.82 o 
   2   3   0        5.79        0.51      2.47 o 
   3   3   0       47.26       41.62      4.02 o 
   4   3   0       39.04       45.53      4.50 o 
   5   3   0       19.52       32.95      4.80 o 
   6   3   0      128.26      113.66      7.41 o 
   7   3   0       80.18       88.34      6.96 o 
   8   3   0        0.43       -5.30      5.30 o 
   0   4   0     3057.54     2865.49     22.31 o 
   1   4   0      390.66      472.93      9.37 o 
   2   4   0       30.83       34.31      4.09 o 
   3   4   0        4.04        7.40      3.85 o 
   4   4   0        0.00       -2.70      4.22 o 
   5   4   0      103.92      107.88      6.83 o 
   6   4   0       44.73       31.87      6.08 o 
   7   4   0       40.55       44.95      6.12 o 
   8   4   0        1.28       -1.79      5.17 o 
   1   5   0      107.87      102.42      6.56 o 
   2   5   0        0.08       -4.05      4.05 o 
   3   5   0        2.36        1.35      4.22 o 
   4   5   0        9.15        5.98      4.66 o 
   5   5   0       19.99       22.78      5.64 o 
   6   5   0       52.24       37.01      6.46 o 
   7   5   0       36.47       34.64      7.03 o 
   0   6   0      385.49      297.35     11.29 o 
   1   6   0      130.76      139.26      7.98 o 
   2   6   0       13.88        3.92      4.87 o 
   3   6   0        5.78        5.81      4.80 o 
   4   6   0        3.41       16.35      4.56 o 
   5   6   0        8.11       14.60      5.00 o 
   6   6   0        1.73        7.16      5.81 o 
   1   7   0       16.51       18.75      5.10 o 
   2   7   0        2.15        6.96      4.63 o 
   3   7   0        0.38       -4.63      5.17 o 
   4   7   0        1.57       -5.61      5.61 o 
   0   8   0       37.53       44.81      6.76 o 
   1   8   0       14.97       24.43      5.95 o 
  -9   1   1        4.77       18.25      4.83 o 
  -8   1   1        0.22       -5.07      5.07 o 
  -7   1   1        3.75       -0.98      4.76 o 
  -6   1   1       14.09       21.73      4.76 o 
  -5   1   1       10.14       14.83      3.72 o 
  -4   1   1       32.17       34.21      3.41 o 
  -3   1   1       92.14      102.83      3.89 o 
  -2   1   1       13.46       17.98      2.13 o 
  -1   1   1      149.86      171.75      3.16 o 
   0   1   1       57.28       59.28      1.93 o 
   1   1   1      306.34      334.90      4.27 o 
   2   1   1      101.09      104.27      3.42 o 
   3   1   1      382.65      407.71      6.94 o 
   4   1   1       46.68       50.11      3.62 o 
   5   1   1        9.58        6.89      3.55 o 
   6   1   1      107.04      110.74      6.70 o 
   7   1   1        8.55       12.16      4.90 o 
   8   1   1        0.74       -4.73      5.47 o 
   9   1   1        1.01        4.16      5.07 o 
  -9   2   1        0.07       -3.58      5.41 o 
  -8   2   1       18.82       21.42      5.37 o 
  -7   2   1        5.58        8.58      4.49 o 
  -6   2   1        0.57       -3.72      4.76 o 
  -5   2   1      168.16      170.54      6.87 o 
  -4   2   1      341.00      355.04      8.11 o 
  -3   2   1      935.04     1006.17     11.59 o 
  -2   2   1       75.45       83.17      3.52 o 
  -1   2   1      330.48      338.55      5.72 o 
   0   2   1     4327.61     4118.49    123.15 o 
   1   2   1      291.05      268.52      5.10 o 
   2   2   1     1435.85     1502.04     12.71 o 
   3   2   1        8.51        9.56      2.33 o 
   4   2   1      137.83      147.99      5.52 o 
   5   2   1       54.14       48.95      5.00 o 
   6   2   1        6.87        8.38      4.66 o 
   7   2   1        2.87       -1.59      4.80 o 
   8   2   1        2.99       -0.30      5.10 o 
   9   2   1        0.54        0.71      5.07 o 
  -8   3   1        0.63        3.28      4.73 o 
  -7   3   1        0.85        0.84      5.00 o 
  -6   3   1        0.34       -3.62      4.76 o 
  -5   3   1       66.04       67.59      5.85 o 
  -4   3   1        0.01        3.31      3.18 o 
  -3   3   1        7.66        4.49      3.11 o 
  -2   3   1       37.38       26.64      3.21 o 
  -1   3   1       46.31       31.04      3.14 o 
   0   3   1       59.14       52.70      2.44 o 
   1   3   1      229.73      204.86      5.77 o 
   2   3   1       63.10       54.72      3.75 o 
   3   3   1      183.29      179.10      6.27 o 
   4   3   1        8.57        7.57      3.68 o 
   5   3   1       22.79       20.51      4.63 o 
   6   3   1       78.92       76.78      6.97 o 
   7   3   1       22.70       26.09      5.74 o 
   8   3   1        0.02        6.59      4.93 o 
  -8   4   1        6.93        2.13      5.91 o 
  -7   4   1        0.78        6.55      4.97 o 
  -6   4   1        4.74        2.74      4.76 o 
  -5   4   1       11.71       12.84      4.90 o 
  -4   4   1       96.80       95.74      6.39 o 
  -3   4   1       16.72       18.15      3.72 o 
  -2   4   1        7.24       11.39      3.18 o 
  -1   4   1        9.14       16.76      3.48 o 
   0   4   1      170.53      137.54      8.13 o 
   1   4   1      141.07      126.86      6.06 o 
   2   4   1       31.80       28.76      4.26 o 
   3   4   1       52.99       64.98      5.44 o 
   4   4   1       84.63       69.73      6.12 o 
   5   4   1        7.12        1.93      5.07 o 
   6   4   1        3.15        0.81      4.70 o 
   7   4   1        3.15       10.03      4.87 o 
   8   4   1        0.93       -2.16      5.34 o 
  -7   5   1        0.01       -6.12      6.12 o 
  -6   5   1       13.63       10.88      5.64 o 
  -5   5   1       27.62       30.82      5.54 o 
  -4   5   1       15.24       14.46      4.80 o 
  -3   5   1        9.26       15.71      4.12 o 
  -2   5   1        6.59        4.02      3.95 o 
  -1   5   1        1.13        1.82      3.92 o 
   0   5   1       18.13       20.99      5.66 o 
   1   5   1        3.86       -1.42      4.12 o 
   2   5   1        0.05        7.84      3.78 o 
   3   5   1        2.24        2.97      4.60 o 
   4   5   1        0.04        0.74      4.05 o 
   5   5   1        1.48       -4.70      4.70 o 
   6   5   1        3.07        2.80      5.00 o 
   7   5   1        5.11       13.35      5.98 o 
  -6   6   1        2.48        7.50      5.64 o 
  -5   6   1        0.02        7.77      4.70 o 
  -4   6   1        6.58        5.07      4.19 o 
  -3   6   1        2.16       -1.11      4.76 o 
  -2   6   1        0.00        2.87      3.99 o 
  -1   6   1       11.36        8.55      5.51 o 
   0   6   1        3.04        4.46      3.28 o 
   1   6   1        6.21        3.28      4.43 o 
   2   6   1        0.82       -4.56      4.56 o 
   3   6   1       18.85       20.75      5.07 o 
   4   6   1       15.45        7.16      5.37 o 
   5   6   1        9.15        8.45      5.68 o 
   6   6   1        0.08        6.45      4.80 o 
  -4   7   1        2.39       -5.64      5.64 o 
  -3   7   1        2.35        0.00      4.93 o 
  -2   7   1        1.24       -2.53      5.00 o 
  -1   7   1        0.29       -2.77      5.14 o 
   0   7   1        4.88       -0.17      5.17 o 
   1   7   1        0.09       10.78      4.53 o 
   2   7   1        0.95        5.41      4.70 o 
   3   7   1        0.41       -1.66      4.90 o 
   4   7   1        0.48        1.76      4.80 o 
  -1   8   1        5.64        1.49      5.88 o 
   0   8   1        1.66       -2.76      4.23 o 
   1   8   1        0.12        4.83      4.90 o 
  -9   0   2       30.52       23.15      5.98 o 
  -8   0   2       13.43       10.14      5.41 o 
  -7   0   2      507.52      476.32     12.46 o 
  -6   0   2      118.89      111.77      6.19 o 
  -5   0   2       15.67       13.18      3.45 o 
  -4   0   2     3462.74     3582.53     22.72 o 
  -3   0   2     5583.71     5444.29    101.44 o 
  -2   0   2     5890.64     4970.99     81.84 o 
  -1   0   2      484.69      443.17      4.25 o 
   0   0   2      869.64      723.22     13.11 o 
   1   0   2        1.48        5.07      0.98 o 
   2   0   2     1028.53     1045.15      8.72 o 
   3   0   2        0.46       -1.66      1.99 o 
   4   0   2        3.85        4.29      2.40 o 
   5   0   2       65.40       60.63      4.77 o 
   6   0   2       35.50       27.99      5.27 o 
   7   0   2       97.43       89.04      6.53 o 
   8   0   2       12.86       30.17      5.34 o 
   9   0   2       25.73       23.42      5.61 o 
  -9   1   2        1.71        0.68      5.30 o 
  -8   1   2       12.37       17.91      5.47 o 
  -7   1   2      194.84      172.11      8.12 o 
  -6   1   2      515.90      541.15     12.09 o 
  -5   1   2      380.42      369.21      8.96 o 
  -4   1   2       43.33       40.60      3.55 o 
  -3   1   2      114.19      133.57      4.20 o 
  -2   1   2       98.73      117.60      3.49 o 
  -1   1   2    14166.72    14328.63    136.88 o 
   0   1   2     1362.26     1244.45     31.40 o 
   1   1   2     6644.82     6352.91     85.80 o 
   2   1   2     3003.99     3070.28     67.09 o 
   3   1   2     1166.75     1197.78     11.77 o 
   4   1   2      446.96      550.20      9.35 o 
   5   1   2       52.35       64.57      4.70 o 
   6   1   2       88.58       79.84      6.19 o 
   7   1   2      264.20      259.29      9.86 o 
   8   1   2       78.79       76.17      7.13 o 
   9   1   2       23.45       31.36      6.83 o 
  -9   2   2        9.80       16.08      5.58 o 
  -8   2   2        0.17        1.82      4.70 o 
  -7   2   2      216.48      226.80      9.41 o 
  -6   2   2       13.15       12.98      4.76 o 
  -5   2   2       44.54       45.03      4.87 o 
  -4   2   2     1333.87     1361.49     15.20 o 
  -3   2   2      332.71      315.96      6.96 o 
  -2   2   2     2517.93     2508.46     16.50 o 
  -1   2   2      192.45      207.89      4.68 o 
   0   2   2     4086.48     4059.60     55.44 o 
   1   2   2        5.04        3.41      2.13 o 
   2   2   2        4.99        4.29      2.30 o 
   3   2   2      123.50      152.78      5.15 o 
   4   2   2        5.47       -2.91      3.18 o 
   5   2   2        1.53        4.09      3.68 o 
   6   2   2       22.73       28.96      5.17 o 
   7   2   2       62.48       70.82      6.19 o 
   8   2   2        1.23        5.27      5.14 o 
   9   2   2       10.57        3.24      5.41 o 
  -8   3   2        7.21        3.62      5.37 o 
  -7   3   2      152.17      137.75      8.25 o 
  -6   3   2      447.15      483.99     12.52 o 
  -5   3   2      159.11      122.51      7.01 o 
  -4   3   2       66.94       74.32      5.31 o 
  -3   3   2      197.22      213.21      6.57 o 
  -2   3   2      121.94      134.72      5.01 o 
  -1   3   2     1114.65     1121.85     12.21 o 
   0   3   2      190.43      169.21      3.67 o 
   1   3   2      464.00      418.84      7.97 o 
   2   3   2      180.49      149.30      5.42 o 
   3   3   2        9.43       16.93      3.35 o 
   4   3   2       67.89       83.45      5.24 o 
   5   3   2       18.34       11.93      5.07 o 
   6   3   2       22.81       37.78      5.41 o 
   7   3   2       50.12       37.72      5.85 o 
   8   3   2        3.86        5.30      4.97 o 
  -8   4   2       11.29       14.29      6.08 o 
  -7   4   2       43.83       43.43      5.98 o 
  -6   4   2        2.00        6.55      4.83 o 
  -5   4   2       24.80       37.27      5.27 o 
  -4   4   2      119.49       93.16      6.12 o 
  -3   4   2       57.31       72.48      5.81 o 
  -2   4   2      185.30      155.70      6.70 o 
  -1   4   2      340.47      333.37      8.45 o 
   0   4   2     1574.62     1604.49     31.37 o 
   1   4   2        7.62        3.65      3.58 o 
   2   4   2      127.85      144.32      6.23 o 
   3   4   2       80.48       81.40      6.02 o 
   4   4   2        4.60        0.64      4.22 o 
   5   4   2        8.88       10.88      4.97 o 
   6   4   2        7.46        6.89      5.03 o 
   7   4   2       18.37       24.30      5.88 o 
   8   4   2        1.58        2.16      5.37 o 
  -7   5   2       34.30       36.80      6.15 o 
  -6   5   2       98.37      113.54      8.45 o 
  -5   5   2       16.82       12.27      4.73 o 
  -4   5   2       18.75       17.30      5.17 o 
  -3   5   2       28.11       27.68      4.97 o 
  -2   5   2       24.44       35.55      4.70 o 
  -1   5   2       98.06       99.60      5.85 o 
   0   5   2       15.11       17.42      6.50 o 
   1   5   2       37.90       31.57      5.07 o 
   2   5   2        1.67       -0.64      4.16 o 
   3   5   2        9.59       22.10      4.56 o 
   4   5   2       22.08       24.26      4.60 o 
   5   5   2        7.30        4.76      5.24 o 
   6   5   2       14.22       10.68      5.81 o 
   7   5   2        4.69        7.43      5.51 o 
  -6   6   2        0.46        6.08      5.47 o 
  -5   6   2        0.48       -5.20      5.44 o 
  -4   6   2        4.28        5.37      4.70 o 
  -3   6   2        1.01       -4.87      4.87 o 
  -2   6   2        0.75        5.51      3.65 o 
  -1   6   2       37.84       41.77      5.04 o 
   0   6   2      138.89      118.16      6.65 o 
   1   6   2        7.95        1.01      4.60 o 
   2   6   2        8.82        6.05      4.83 o 
   3   6   2        7.31       -4.19      4.87 o 
   4   6   2        0.31       -4.83      4.83 o 
   5   6   2        0.67       -1.96      4.90 o 
   6   6   2        1.71        8.65      5.24 o 
  -4   7   2        2.42        9.19      5.00 o 
  -3   7   2        3.93       13.31      4.87 o 
  -2   7   2        0.62        5.41      4.12 o 
  -1   7   2        9.12        9.29      5.14 o 
   0   7   2        0.04       -2.61      3.67 o 
   1   7   2        5.54        9.29      4.97 o 
   2   7   2        0.06       -2.87      5.20 o 
   3   7   2        0.22        2.33      4.93 o 
   4   7   2        2.24       11.01      5.00 o 
  -1   8   2        7.44        0.37      5.47 o 
   0   8   2       20.63       24.96      3.94 o 
   1   8   2        6.91        5.58      5.58 o 
  -9   1   3        1.36       -1.05      4.76 o 
  -8   1   3        0.39        0.00      4.46 o 
  -7   1   3        0.27       -2.74      4.46 o 
  -6   1   3       20.37       26.22      4.26 o 
  -5   1   3        1.47        2.06      3.58 o 
  -4   1   3       23.32       26.06      3.21 o 
  -3   1   3      265.81      284.37      5.94 o 
  -2   1   3        5.66        3.41      1.99 o 
  -1   1   3     1242.57     1244.06      8.98 o 
   0   1   3      233.83      183.47      4.24 o 
   1   1   3       21.81       29.95      2.43 o 
   2   1   3      116.85      126.47      3.79 o 
   3   1   3     1165.10     1202.00     12.14 o 
   4   1   3       25.03       15.14      3.35 o 
   5   1   3       34.53       30.89      4.60 o 
   6   1   3       20.76       17.84      4.83 o 
   7   1   3        9.58       10.44      4.49 o 
   8   1   3        4.90        1.79      5.00 o 
   9   1   3        0.59       -5.27      5.27 o 
  -9   2   3        0.69       -2.87      5.41 o 
  -8   2   3        7.04       11.72      5.71 o 
  -7   2   3       19.67       25.48      5.27 o 
  -6   2   3      119.14      142.78      7.44 o 
  -5   2   3        1.00       -3.65      3.65 o 
  -4   2   3        0.90        0.91      2.94 o 
  -3   2   3      780.95      813.44     10.84 o 
  -2   2   3      104.91      100.48      3.96 o 
  -1   2   3      873.25      850.72      9.16 o 
   0   2   3      411.55      429.04      4.53 o 
   1   2   3       19.25       20.92      2.40 o 
   2   2   3     1007.04      986.30     10.80 o 
   3   2   3       18.56       13.86      3.04 o 
   4   2   3        3.79       -1.89      3.38 o 
   5   2   3       60.58       75.39      5.38 o 
   6   2   3        5.74        4.09      4.80 o 
   7   2   3        4.03       -0.54      4.43 o 
   8   2   3        3.93        4.39      4.83 o 
   9   2   3        1.57       -0.37      5.85 o 
  -8   3   3        0.00       -5.24      5.24 o 
  -7   3   3        3.24        3.99      4.63 o 
  -6   3   3        2.48        4.39      4.80 o 
  -5   3   3       23.54       25.95      4.63 o 
  -4   3   3        0.01        0.00      3.38 o 
  -3   3   3      135.30      116.87      5.31 o 
  -2   3   3        5.27        5.78      2.91 o 
  -1   3   3      734.28      737.46     10.08 o 
   0   3   3      216.75      214.81      6.63 o 
   1   3   3       17.48       14.40      2.64 o 
   2   3   3       49.93       44.43      3.75 o 
   3   3   3      821.10      880.83     12.50 o 
   4   3   3       35.04       43.91      4.56 o 
   5   3   3       28.57       29.20      5.07 o 
   6   3   3        0.77        7.70      4.32 o 
   7   3   3       16.12        9.56      5.37 o 
   8   3   3        1.35        1.99      5.00 o 
  -8   4   3        0.61       -1.79      5.51 o 
  -7   4   3        0.74       -0.30      5.14 o 
  -6   4   3       29.17       24.77      5.17 o 
  -5   4   3        0.05        0.71      4.29 o 
  -4   4   3        0.20        7.64      4.05 o 
  -3   4   3       14.80       14.77      4.09 o 
  -2   4   3       98.40      106.28      5.65 o 
  -1   4   3        2.38        0.81      3.24 o 
   0   4   3       14.28       24.80      4.12 o 
   1   4   3        0.66       -0.34      3.34 o 
   2   4   3        8.55       11.45      3.75 o 
   3   4   3        7.74       10.54      4.02 o 
   4   4   3       14.56       10.54      4.90 o 
   5   4   3        0.00       -4.39      4.56 o 
   6   4   3        4.94        5.30      4.90 o 
   7   4   3        5.09        0.64      5.30 o 
   8   4   3        0.65       -3.28      5.74 o 
  -7   5   3        6.78        1.76      5.71 o 
  -6   5   3        2.57       -4.39      5.64 o 
  -5   5   3        9.36       11.49      4.29 o 
  -4   5   3       10.44       13.41      4.33 o 
  -3   5   3        8.31        4.87      4.36 o 
  -2   5   3        8.77       10.98      4.63 o 
  -1   5   3       38.63       24.71      4.93 o 
   0   5   3       10.30       12.12      5.19 o 
   1   5   3        0.96        4.97      3.72 o 
   2   5   3        1.30       -1.72      4.29 o 
   3   5   3       46.55       48.34      5.34 o 
   4   5   3        0.39       -0.51      4.09 o 
   5   5   3        0.34       -1.15      4.29 o 
   6   5   3        7.28        4.46      5.30 o 
   7   5   3        3.05       -1.42      5.27 o 
  -6   6   3        2.40       -1.08      5.81 o 
  -5   6   3        0.02        6.22      4.90 o 
  -4   6   3        0.12       -1.79      4.43 o 
  -3   6   3        0.65        1.96      4.56 o 
  -2   6   3        6.81        1.32      4.22 o 
  -1   6   3       13.98       17.64      4.36 o 
   0   6   3       16.01       16.30      3.54 o 
   1   6   3        0.07        6.93      3.78 o 
   2   6   3        1.94        1.59      4.56 o 
   3   6   3        1.32       -4.93      4.93 o 
   4   6   3        1.13       -2.74      5.27 o 
   5   6   3        0.67        3.31      4.97 o 
   6   6   3        0.87        5.10      5.88 o 
  -4   7   3        0.47        3.21      5.03 o 
  -3   7   3        3.58       -0.34      5.44 o 
  -2   7   3        9.37       11.22      5.07 o 
  -1   7   3        5.43        9.66      4.90 o 
   0   7   3        0.28        2.16      3.43 o 
   1   7   3        0.67        4.36      4.63 o 
   2   7   3        2.07        3.55      4.87 o 
   3   7   3        5.25        7.77      5.07 o 
   4   7   3        0.58        0.00      5.34 o 
  -1   8   3        2.07       -3.01      5.47 o 
   0   8   3        1.50        1.16      5.20 o 
  -9   0   4       10.29       15.17      5.37 o 
  -8   0   4        8.13        2.37      4.90 o 
  -7   0   4       78.07       69.01      6.02 o 
  -6   0   4      380.11      384.04     10.11 o 
  -5   0   4       67.03       60.22      4.67 o 
  -4   0   4      837.07      869.95     11.56 o 
  -3   0   4      173.08      187.71      5.02 o 
  -2   0   4     1785.73     1664.21     11.91 o 
  -1   0   4      328.77      384.66      5.05 o 
   0   0   4     3587.35     3520.03     41.95 o 
   1   0   4      749.36      834.19      7.36 o 
   2   0   4     3166.97     3157.59     69.66 o 
   3   0   4     2531.28     2653.60     17.89 o 
   4   0   4      838.97     1039.14     12.75 o 
   5   0   4      741.74      670.67     12.03 o 
   6   0   4      105.20      107.22      6.53 o 
   7   0   4      151.36      131.57      7.92 o 
   8   0   4        1.74        9.33      4.87 o 
   9   0   4        5.96        1.42      5.85 o 
  -9   1   4        0.56       -5.07      5.07 o 
  -8   1   4        0.14       -4.39      4.39 o 
  -7   1   4        9.56       13.89      4.39 o 
  -6   1   4        3.95        2.97      4.29 o 
  -5   1   4      308.15      316.28      8.48 o 
  -4   1   4      210.69      181.40      6.00 o 
  -3   1   4     2073.71     2386.86     17.18 o 
  -2   1   4      496.16      584.10      7.51 o 
  -1   1   4    13041.75    12530.88    140.59 o 
   0   1   4       76.44       85.04      2.07 o 
   1   1   4     1400.60     1554.59     10.93 o 
   2   1   4      168.31      175.07      4.44 o 
   3   1   4      886.01      898.01     10.94 o 
   4   1   4     1480.55     1582.94     16.10 o 
   5   1   4      380.89      350.05      9.23 o 
   6   1   4       93.82      106.29      6.56 o 
   7   1   4        9.92       14.50      4.26 o 
   8   1   4        5.52        6.12      5.10 o 
   9   1   4       10.43       18.92      5.44 o 
  -9   2   4        3.14        9.39      5.34 o 
  -8   2   4        5.51       -2.50      4.80 o 
  -7   2   4       92.13       95.42      7.20 o 
  -6   2   4       83.46       77.70      6.36 o 
  -5   2   4        6.99        9.83      3.99 o 
  -4   2   4      232.79      263.51      7.49 o 
  -3   2   4      119.93      127.03      4.84 o 
  -2   2   4     1003.22     1066.68     11.14 o 
  -1   2   4     1219.17     1233.35     11.29 o 
   0   2   4      210.82      217.35     10.50 o 
   1   2   4      563.98      589.38      8.03 o 
   2   2   4      238.64      270.57      6.14 o 
   3   2   4      753.97      770.60     10.86 o 
   4   2   4      317.99      362.46      8.72 o 
   5   2   4      158.99      141.54      7.11 o 
   6   2   4       29.13       24.27      5.34 o 
   7   2   4       78.38       68.09      6.46 o 
   8   2   4        0.00       -0.30      5.44 o 
   9   2   4        0.89       -5.74      5.74 o 
  -8   3   4        0.73        2.67      4.83 o 
  -7   3   4        0.33        3.75      4.05 o 
  -6   3   4        5.85       15.58      4.76 o 
  -5   3   4       71.83       39.56      5.65 o 
  -4   3   4        0.01       10.41      3.18 o 
  -3   3   4      245.95      241.63      7.35 o 
  -2   3   4        7.96        2.37      2.74 o 
  -1   3   4      319.57      291.29      6.99 o 
   0   3   4      125.30      118.96      3.40 o 
   1   3   4      292.32      318.38      7.26 o 
   2   3   4       69.06       76.47      4.46 o 
   3   3   4       45.38       50.84      4.56 o 
   4   3   4      180.50      168.90      7.21 o 
   5   3   4        0.18       -1.32      4.19 o 
   6   3   4       47.53       50.40      5.61 o 
   7   3   4       10.30       20.58      5.07 o 
   8   3   4        0.55        7.13      4.80 o 
  -8   4   4        1.35        2.16      5.37 o 
  -7   4   4       37.81       34.27      7.03 o 
  -6   4   4        0.77        4.73      4.26 o 
  -5   4   4        1.60       -1.22      4.49 o 
  -4   4   4       31.53       42.99      5.31 o 
  -3   4   4      115.54      128.69      6.63 o 
  -2   4   4      123.79       98.06      5.79 o 
  -1   4   4      379.89      392.54      9.50 o 
   0   4   4        2.71       -0.99      2.19 o 
   1   4   4       49.36       43.44      4.33 o 
   2   4   4        9.66        9.46      3.92 o 
   3   4   4      144.51      159.52      7.38 o 
   4   4   4       81.83       80.34      6.29 o 
   5   4   4        4.29       -4.43      4.43 o 
   6   4   4        0.01       -4.26      4.59 o 
   7   4   4       13.64        1.93      5.68 o 
   8   4   4        0.20       -2.57      5.34 o 
  -7   5   4        1.98        0.34      5.17 o 
  -6   5   4        1.68       -5.61      5.61 o 
  -5   5   4        0.08       -3.11      5.07 o 
  -4   5   4        8.71        6.42      4.76 o 
  -3   5   4       65.51       60.11      5.92 o 
  -2   5   4        9.95       11.18      4.63 o 
  -1   5   4        0.68        0.84      3.95 o 
   0   5   4       45.79       56.30      3.81 o 
   1   5   4       12.08       13.08      4.53 o 
   2   5   4       11.81       19.02      4.29 o 
   3   5   4       23.23       28.05      5.17 o 
   4   5   4        9.58        1.82      4.66 o 
   5   5   4        6.11       13.85      5.00 o 
   6   5   4        0.71        8.38      4.63 o 
   7   5   4        4.40        5.07      5.03 o 
  -6   6   4        0.48       -5.07      5.44 o 
  -5   6   4        2.48       -4.63      5.47 o 
  -4   6   4       13.86       17.33      5.24 o 
  -3   6   4        0.02       -4.73      4.73 o 
  -2   6   4        1.46        0.27      4.46 o 
  -1   6   4        3.36        6.76      4.26 o 
   0   6   4        6.42        0.31      5.52 o 
   1   6   4        0.33        5.98      4.36 o 
   2   6   4        2.34        4.87      4.49 o 
   3   6   4       44.85       46.34      6.39 o 
   4   6   4       24.30       38.76      5.85 o 
   5   6   4        2.36       -1.35      5.34 o 
   6   6   4        0.39        6.25      5.74 o 
  -4   7   4        6.49        3.95      5.47 o 
  -3   7   4       12.00       17.94      5.24 o 
  -2   7   4        1.32       -5.07      5.07 o 
  -1   7   4        0.36       -4.73      5.27 o 
   0   7   4        0.59       -3.48      3.48 o 
   1   7   4        0.26       -0.64      4.36 o 
   2   7   4        0.70       -0.34      4.63 o 
   3   7   4        1.13        7.84      5.00 o 
   4   7   4        2.76        3.62      5.57 o 
  -9   1   5        1.71        5.27      5.14 o 
  -8   1   5        0.33       -3.01      4.39 o 
  -7   1   5        4.73        5.64      4.76 o 
  -6   1   5       34.80       32.78      5.14 o 
  -5   1   5        9.43       10.75      3.95 o 
  -4   1   5      258.11      248.33      7.05 o 
  -3   1   5        0.41       -1.05      2.74 o 
  -2   1   5       45.06       32.70      2.81 o 
  -1   1   5      778.71      795.16      8.26 o 
   0   1   5      585.05      481.33      4.43 o 
   1   1   5      456.69      406.17      6.15 o 
   2   1   5       75.42       65.41      3.25 o 
   3   1   5      319.18      325.56      6.96 o 
   4   1   5       23.05       12.47      3.55 o 
   5   1   5       83.13       80.25      5.34 o 
   6   1   5        2.37       -1.99      4.53 o 
   7   1   5        0.03       -3.18      4.97 o 
   8   1   5        2.19       -1.55      5.07 o 
   9   1   5        0.08        6.89      5.20 o 
  -9   2   5        2.89       10.95      5.85 o 
  -8   2   5        0.08       -5.24      5.24 o 
  -7   2   5        0.15       -4.80      4.80 o 
  -6   2   5       46.88       55.74      6.32 o 
  -5   2   5        0.04       -3.95      3.95 o 
  -4   2   5       60.41       52.34      4.43 o 
  -3   2   5       43.63       41.62      3.62 o 
  -2   2   5        1.83       -0.10      2.30 o 
  -1   2   5      772.00      730.38      9.29 o 
   0   2   5      504.60      542.85      9.62 o 
   1   2   5       35.37       36.21      3.11 o 
   2   2   5     1399.56     1454.48     13.86 o 
   3   2   5       53.51       56.97      3.92 o 
   4   2   5        2.44        2.20      3.14 o 
   5   2   5      113.44      105.95      6.19 o 
   6   2   5       42.42       47.56      5.34 o 
   7   2   5        6.13        5.00      4.80 o 
   8   2   5        0.11        2.91      4.93 o 
   9   2   5        1.95       -3.01      5.17 o 
  -8   3   5        0.12       -1.35      5.27 o 
  -7   3   5        3.93        6.42      4.56 o 
  -6   3   5       15.61       10.31      4.76 o 
  -5   3   5       25.20       23.45      4.97 o 
  -4   3   5      136.02      137.48      6.67 o 
  -3   3   5       23.14       25.48      3.92 o 
  -2   3   5        8.68       11.02      3.07 o 
  -1   3   5      319.15      344.39      7.64 o 
   0   3   5      248.22      230.38      4.53 o 
   1   3   5      372.69      388.84      8.29 o 
   2   3   5       98.40       96.42      5.11 o 
   3   3   5      156.20      144.61      6.47 o 
   4   3   5        6.37        8.85      3.78 o 
   5   3   5       66.03       76.64      6.19 o 
   6   3   5        0.33       -1.82      4.53 o 
   7   3   5        0.06       -4.87      4.87 o 
   8   3   5        0.05       -0.34      5.34 o 
  -8   4   5        1.42       -1.08      4.93 o 
  -7   4   5        2.47        0.64      5.47 o 
  -6   4   5        6.23       10.17      5.03 o 
  -5   4   5        0.62       -0.24      4.39 o 
  -4   4   5        0.61       -4.12      4.12 o 
  -3   4   5       23.82       31.09      4.70 o 
  -2   4   5       33.22       41.74      4.60 o 
  -1   4   5        9.25       14.56      3.89 o 
   0   4   5       19.12       16.34      2.60 o 
   1   4   5        0.44       -3.41      3.41 o 
   2   4   5      110.66      124.76      6.56 o 
   3   4   5        0.45       -4.19      4.19 o 
   4   4   5        0.37        1.11      4.70 o 
   5   4   5        3.36       -1.52      4.87 o 
   6   4   5       15.41       15.61      4.97 o 
   7   4   5        1.28       -0.34      5.14 o 
   8   4   5        0.99       11.59      5.20 o 
  -7   5   5        0.56       -3.24      5.07 o 
  -6   5   5        0.04       -2.57      5.24 o 
  -5   5   5        3.19        8.65      3.92 o 
  -4   5   5        1.44        2.33      4.63 o 
  -3   5   5        7.17        2.16      4.32 o 
  -2   5   5        0.41        4.70      4.19 o 
  -1   5   5        2.25        1.72      4.09 o 
   0   5   5        0.75       -3.14      3.92 o 
   1   5   5       24.02       22.27      4.70 o 
   2   5   5       12.34       16.32      4.63 o 
   3   5   5        1.59       -1.69      4.49 o 
   4   5   5        2.10       -1.32      4.43 o 
   5   5   5        1.50       -4.70      4.70 o 
   6   5   5        0.04       10.47      4.76 o 
   7   5   5        0.00       -1.11      5.34 o 
  -6   6   5        0.00       -2.57      5.07 o 
  -5   6   5        0.51        5.34      4.53 o 
  -4   6   5        2.37        8.62      4.76 o 
  -3   6   5       14.27       13.79      5.41 o 
  -2   6   5        3.22       -0.81      4.46 o 
  -1   6   5        0.02        0.54      4.12 o 
   0   6   5        2.30       -1.37      3.07 o 
   1   6   5        0.55        1.59      4.46 o 
   2   6   5        7.09        7.43      4.90 o 
   3   6   5        1.65       -1.45      4.83 o 
   4   6   5        0.05       -5.57      5.57 o 
   5   6   5        0.40        6.12      5.00 o 
   6   6   5        1.20        8.21      5.30 o 
  -4   7   5        0.89        3.62      5.07 o 
  -3   7   5        0.00        3.07      5.71 o 
  -2   7   5        0.16        8.55      4.90 o 
  -1   7   5        0.07        2.57      4.53 o 
   0   7   5        2.22        7.57      4.92 o 
   1   7   5        0.94       -4.83      5.07 o 
   2   7   5        1.02       -4.73      4.73 o 
   3   7   5        0.14        8.65      4.73 o 
   4   7   5        0.78       -2.94      5.61 o 
  -9   0   6       11.10        2.84      6.08 o 
  -8   0   6        4.56       -4.83      5.20 o 
  -7   0   6       17.12       25.99      5.14 o 
  -6   0   6      368.98      367.06     10.51 o 
  -5   0   6        9.24        4.33      3.51 o 
  -4   0   6        0.63       -0.14      2.84 o 
  -3   0   6      984.26      926.31     11.29 o 
  -2   0   6      401.86      339.09      6.23 o 
  -1   0   6      785.79      702.67      7.98 o 
   0   0   6       46.34       66.01      2.03 o 
   1   0   6      106.22       83.28      3.29 o 
   2   0   6      464.21      429.84      7.12 o 
   3   0   6      910.55      933.72     11.41 o 
   4   0   6       73.73       59.45      4.30 o 
   5   0   6       20.17       20.68      4.09 o 
   6   0   6      118.34      112.57      7.04 o 
   7   0   6       85.02       85.24      6.56 o 
   8   0   6        0.36        2.50      4.87 o 
   9   0   6        0.08        0.37      5.30 o 
  -9   1   6       15.95       18.55      5.85 o 
  -8   1   6        5.73        2.77      4.90 o 
  -7   1   6       64.80       72.24      6.15 o 
  -6   1   6        4.31       -2.67      4.49 o 
  -5   1   6      306.28      287.91      8.54 o 
  -4   1   6      204.93      180.40      6.20 o 
  -3   1   6     4723.71     4803.83    107.21 o 
  -2   1   6       11.51       11.83      2.26 o 
  -1   1   6      120.57       92.44      3.52 o 
   0   1   6      156.87      146.27      3.97 o 
   1   1   6      932.48      928.01      9.61 o 
   2   1   6      474.58      513.80      8.01 o 
   3   1   6      153.39      156.89      5.49 o 
   4   1   6        9.76       18.55      3.28 o 
   5   1   6       38.55       42.05      5.17 o 
   6   1   6        3.05        8.95      4.53 o 
   7   1   6       94.42       83.66      6.66 o 
   8   1   6        6.29       17.47      4.80 o 
   9   1   6       12.27       17.33      5.91 o 
  -9   2   6        5.18        8.14      5.71 o 
  -8   2   6        7.27        8.95      4.46 o 
  -7   2   6        8.58        9.33      4.60 o 
  -6   2   6      125.14      119.61      7.07 o 
  -5   2   6        2.65        3.18      3.78 o 
  -4   2   6       52.41       53.38      4.60 o 
  -3   2   6      101.01      102.52      4.77 o 
  -2   2   6      227.79      211.56      6.00 o 
  -1   2   6        6.76       12.20      2.47 o 
   0   2   6      188.78      199.52      3.73 o 
   1   2   6       15.89       17.98      2.70 o 
   2   2   6      111.41      107.02      4.60 o 
   3   2   6      749.20      848.62     11.95 o 
   4   2   6        0.88        6.15      3.45 o 
   5   2   6       14.20       19.67      4.39 o 
   6   2   6       15.21       14.60      4.46 o 
   7   2   6       21.89       14.23      5.74 o 
   8   2   6        0.29       -5.14      5.14 o 
  -8   3   6        2.90       11.25      4.83 o 
  -7   3   6        3.32       -1.18      5.10 o 
  -6   3   6       10.49       14.90      4.56 o 
  -5   3   6       48.49       41.00      5.24 o 
  -4   3   6      133.73      168.81      7.14 o 
  -3   3   6     1072.49     1083.75     14.48 o 
  -2   3   6      220.22      257.36      7.32 o 
  -1   3   6      399.18      359.38      8.19 o 
   0   3   6       79.57       73.95      3.15 o 
   1   3   6        4.20        1.01      2.97 o 
   2   3   6        2.88        2.33      3.14 o 
   3   3   6      126.83      126.15      5.96 o 
   4   3   6       25.24       15.58      4.73 o 
   5   3   6       14.27       14.73      4.80 o 
   6   3   6        5.53        2.40      4.49 o 
   7   3   6       36.63       39.47      6.46 o 
   8   3   6        0.94        2.80      5.27 o 
  -8   4   6        1.58        1.11      5.24 o 
  -7   4   6        0.12       -5.41      5.41 o 
  -6   4   6        3.95       -1.15      4.53 o 
  -5   4   6        0.44       -1.79      3.99 o 
  -4   4   6       57.48       63.15      5.85 o 
  -3   4   6        0.03       -1.62      3.95 o 
  -2   4   6        4.89        8.65      3.85 o 
  -1   4   6       28.11       26.53      4.12 o 
   0   4   6       82.73       78.20      3.65 o 
   1   4   6       22.35       22.85      4.12 o 
   2   4   6      270.64      255.48      8.61 o 
   3   4   6      161.17      165.66      7.68 o 
   4   4   6        8.57        3.48      4.76 o 
   5   4   6       21.53       25.61      4.97 o 
   6   4   6        2.92       11.83      4.73 o 
   7   4   6        0.60        3.01      4.76 o 
  -7   5   6        0.68        0.37      5.07 o 
  -6   5   6        0.95        0.64      4.87 o 
  -5   5   6        0.14       -0.57      4.70 o 
  -4   5   6       32.16       40.18      5.34 o 
  -3   5   6       72.29       53.45      5.95 o 
  -2   5   6       48.34       55.16      5.81 o 
  -1   5   6       31.70       34.24      4.70 o 
   0   5   6       23.58       26.02      3.65 o 
   1   5   6        2.59        5.57      4.53 o 
   2   5   6       15.22       13.96      5.07 o 
   3   5   6       10.01        7.74      4.36 o 
   4   5   6        5.03        6.52      4.22 o 
   5   5   6        2.34        6.32      4.63 o 
   6   5   6        0.64        3.68      4.83 o 
   7   5   6        5.18        6.35      5.71 o 
  -6   6   6        0.01       -0.74      5.44 o 
  -5   6   6        0.15        3.38      4.83 o 
  -4   6   6        3.40        4.70      5.00 o 
  -3   6   6        3.68        5.57      5.07 o 
  -2   6   6        9.77        5.00      5.14 o 
  -1   6   6        1.83        1.62      4.49 o 
   0   6   6        0.07       -1.11      3.02 o 
   1   6   6        1.06        2.16      4.32 o 
   2   6   6       24.12       19.13      5.17 o 
   3   6   6       17.66       16.93      4.97 o 
   4   6   6        2.41        2.87      5.27 o 
   5   6   6        0.31       -5.98      5.98 o 
  -4   7   6        2.15        2.57      5.03 o 
  -3   7   6        7.30       -3.48      5.88 o 
  -2   7   6        5.44        6.35      5.10 o 
  -1   7   6        0.88        2.26      4.93 o 
   0   7   6        0.24       -0.80      7.60 o 
   1   7   6        0.00       -3.28      4.97 o 
   2   7   6        2.00        7.40      4.87 o 
   3   7   6        0.19        9.16      4.76 o 
   4   7   6        0.21        6.72      5.34 o 
  -9   1   7        2.35        3.99      5.54 o 
  -8   1   7        0.43        2.80      4.76 o 
  -7   1   7       16.01       13.11      5.31 o 
  -6   1   7        1.57        1.15      3.99 o 
  -5   1   7        2.98        7.67      3.85 o 
  -4   1   7      119.11      114.51      5.31 o 
  -3   1   7       72.02       49.79      4.19 o 
  -2   1   7      319.91      265.86      6.28 o 
  -1   1   7       36.68       40.44      2.91 o 
   0   1   7      102.47       78.96      3.03 o 
   1   1   7      367.75      317.83      6.36 o 
   2   1   7       70.68       60.99      3.82 o 
   3   1   7       22.26       24.87      3.31 o 
   4   1   7        4.40        8.78      3.28 o 
   5   1   7       56.85       51.89      5.21 o 
   6   1   7        0.00        9.53      4.12 o 
   7   1   7        0.22       -4.19      4.53 o 
   8   1   7        4.05       15.31      4.90 o 
  -8   2   7        0.35        4.90      4.63 o 
  -7   2   7        1.16        2.80      4.43 o 
  -6   2   7       10.78       15.68      4.80 o 
  -5   2   7        0.40       -3.31      4.05 o 
  -4   2   7       14.02       20.11      3.85 o 
  -3   2   7       34.61       30.49      3.75 o 
  -2   2   7       49.44       45.27      3.55 o 
  -1   2   7      647.80      589.23      8.91 o 
   0   2   7       35.17       44.22      2.33 o 
   1   2   7       49.36       53.05      3.79 o 
   2   2   7     1229.41     1228.64     13.72 o 
   3   2   7       21.81       16.39      3.72 o 
   4   2   7      128.35      129.79      6.53 o 
   5   2   7       18.57       15.48      4.73 o 
   6   2   7       15.54       15.81      4.83 o 
   7   2   7        9.15        8.75      5.07 o 
   8   2   7        4.93       10.47      5.30 o 
  -8   3   7        0.58        1.05      4.90 o 
  -7   3   7        7.78       12.10      5.20 o 
  -6   3   7        0.39        6.05      4.05 o 
  -5   3   7        0.44       -3.45      4.19 o 
  -4   3   7        7.66        5.03      4.19 o 
  -3   3   7      146.65      162.45      6.74 o 
  -2   3   7      121.55      110.58      5.55 o 
  -1   3   7        5.51       10.04      3.01 o 
   0   3   7       21.96       25.46      2.58 o 
   1   3   7      241.10      267.13      7.36 o 
   2   3   7       30.12       34.51      3.99 o 
   3   3   7        7.92        6.59      3.58 o 
   4   3   7        1.54        3.51      3.72 o 
   5   3   7       46.02       51.88      6.05 o 
   6   3   7        0.78       -4.36      4.73 o 
   7   3   7        0.01        0.30      4.56 o 
   8   3   7        3.65       -3.24      5.37 o 
  -7   4   7        0.27       -3.99      5.34 o 
  -6   4   7        2.70       -4.60      4.60 o 
  -5   4   7        3.35        2.60      4.05 o 
  -4   4   7        3.37       -1.62      4.32 o 
  -3   4   7        9.60       15.61      4.46 o 
  -2   4   7       74.28       71.11      5.24 o 
  -1   4   7        4.35        6.49      3.58 o 
   0   4   7       40.28       42.70      6.15 o 
   1   4   7        1.87        0.20      3.58 o 
   2   4   7       76.21       81.39      5.82 o 
   3   4   7       11.13       14.06      4.80 o 
   4   4   7       21.66       28.28      5.24 o 
   5   4   7        0.36        0.27      4.43 o 
   6   4   7        0.96        1.22      4.63 o 
   7   4   7        0.06        1.39      5.17 o 
  -7   5   7        0.17       -5.24      5.24 o 
  -6   5   7        1.71       -1.32      5.24 o 
  -5   5   7        1.87       11.96      3.92 o 
  -4   5   7       20.51       21.26      5.31 o 
  -3   5   7       18.28       10.31      4.56 o 
  -2   5   7        0.45        7.80      4.12 o 
  -1   5   7        0.06        1.59      4.32 o 
   0   5   7        4.05        3.29      3.02 o 
   1   5   7        8.34        5.51      4.87 o 
   2   5   7        2.64        8.18      4.05 o 
   3   5   7        0.01       -4.32      4.32 o 
   4   5   7        0.59        2.80      4.43 o 
   5   5   7        1.26       -5.14      5.14 o 
   6   5   7        0.32       -5.68      5.68 o 
  -5   6   7        1.41       -1.39      4.49 o 
  -4   6   7        4.03        5.44      5.00 o 
  -3   6   7        5.65        2.09      4.76 o 
  -2   6   7       11.29        8.55      5.00 o 
  -1   6   7        4.31        7.20      4.43 o 
   0   6   7        7.97       12.62      4.24 o 
   1   6   7        1.26        9.19      4.32 o 
   2   6   7        2.38        6.05      4.22 o 
   3   6   7        0.03        4.56      4.26 o 
   4   6   7        0.80       -5.10      5.10 o 
   5   6   7        0.14       -4.87      4.87 o 
  -4   7   7        2.37        7.87      5.07 o 
  -3   7   7        0.24        4.59      4.70 o 
  -2   7   7        0.32        1.35      5.10 o 
  -1   7   7        0.77        1.66      4.87 o 
   0   7   7        0.82       -3.76      3.76 o 
   1   7   7        0.09        1.01      5.07 o 
   2   7   7        0.99        3.07      5.20 o 
   3   7   7        0.16       -5.61      5.61 o 
  -9   0   8        1.09       -4.02      5.00 o 
  -8   0   8       21.19       23.35      5.27 o 
  -7   0   8       52.50       65.27      5.88 o 
  -6   0   8      113.92      103.26      6.80 o 
  -5   0   8       14.89       17.20      4.22 o 
  -4   0   8      291.37      325.02      8.34 o 
  -3   0   8      290.47      284.55      7.06 o 
  -2   0   8       10.67       10.85      2.43 o 
  -1   0   8      473.97      466.58      7.53 o 
   0   0   8      164.63      162.73      3.45 o 
   1   0   8     1959.28     2034.34     15.62 o 
   2   0   8     1690.48     1802.36     15.68 o 
   3   0   8      743.74      690.06     10.85 o 
   4   0   8      448.54      447.38      9.95 o 
   5   0   8      115.28      141.26      7.10 o 
   6   0   8      222.06      204.90      8.60 o 
   7   0   8        0.17       -4.53      4.83 o 
   8   0   8       15.26       17.81      5.61 o 
  -9   1   8        0.18       -5.78      5.78 o 
  -8   1   8        0.00       -0.95      4.80 o 
  -7   1   8      129.49      137.93      8.12 o 
  -6   1   8        4.98        0.71      4.43 o 
  -5   1   8      139.39      168.68      7.27 o 
  -4   1   8      182.09      159.82      6.67 o 
  -3   1   8       10.87        9.70      2.80 o 
  -2   1   8       24.43       27.11      3.18 o 
  -1   1   8      751.81      699.07      9.51 o 
   0   1   8     1511.58     1649.27     10.03 o 
   1   1   8        2.52       -1.05      2.33 o 
   2   1   8      625.51      668.69      9.92 o 
   3   1   8        3.69        1.35      2.97 o 
   4   1   8       71.53       75.98      5.28 o 
   5   1   8      361.35      356.62     10.38 o 
   6   1   8       93.66       95.05      6.42 o 
   7   1   8       24.82       26.22      5.78 o 
   8   1   8        4.22        3.68      5.24 o 
  -8   2   8        8.34        9.63      5.07 o 
  -7   2   8       29.86       22.47      5.81 o 
  -6   2   8       47.00       36.57      5.27 o 
  -5   2   8        5.85        2.13      4.19 o 
  -4   2   8       84.10      102.20      5.78 o 
  -3   2   8        5.54       11.42      3.01 o 
  -2   2   8        5.14        5.58      2.43 o 
  -1   2   8       20.90       25.31      3.38 o 
   0   2   8        1.02        3.80      1.82 o 
   1   2   8      452.94      482.33      9.01 o 
   2   2   8       64.80       86.77      4.90 o 
   3   2   8      207.48      218.85      7.18 o 
   4   2   8       31.63       23.39      4.87 o 
   5   2   8      111.46      130.15      7.24 o 
   6   2   8       95.48      105.91      6.93 o 
   7   2   8       10.82        7.53      4.63 o 
   8   2   8        3.62       -0.34      5.81 o 
  -8   3   8        0.03        3.18      4.93 o 
  -7   3   8        2.14        3.07      4.60 o 
  -6   3   8        6.70       11.35      4.29 o 
  -5   3   8        5.57       13.28      4.29 o 
  -4   3   8        0.45       -4.22      4.22 o 
  -3   3   8        6.34        5.95      3.58 o 
  -2   3   8      213.77      228.04      7.52 o 
  -1   3   8      239.26      231.94      7.56 o 
   0   3   8      368.98      399.95      6.27 o 
   1   3   8      168.37      147.35      6.06 o 
   2   3   8       37.97       26.80      4.70 o 
   3   3   8        3.40        3.85      3.89 o 
   4   3   8        7.91        6.93      4.76 o 
   5   3   8        5.27        0.74      4.70 o 
   6   3   8       24.58       19.43      5.27 o 
   7   3   8        5.52        6.12      5.41 o 
   8   3   8        0.01       -2.20      5.34 o 
  -7   4   8        4.09        8.82      4.66 o 
  -6   4   8        5.69        3.62      4.83 o 
  -5   4   8        0.78        2.67      4.09 o 
  -4   4   8        2.78       -0.24      4.46 o 
  -3   4   8        7.05        7.23      4.36 o 
  -2   4   8        0.09        2.03      3.72 o 
  -1   4   8      115.11      130.51      6.83 o 
   0   4   8        0.06       -3.26      3.26 o 
   1   4   8       40.80       32.08      4.87 o 
   2   4   8       22.51       28.69      4.76 o 
   3   4   8        0.56       -2.03      4.22 o 
   4   4   8       12.38       10.44      5.03 o 
   5   4   8       23.85       13.86      5.37 o 
   6   4   8       19.03       19.94      5.47 o 
   7   4   8       14.43       18.99      6.01 o 
  -6   5   8        7.33        5.41      5.74 o 
  -5   5   8        5.25        4.90      5.03 o 
  -4   5   8        6.58        6.72      4.66 o 
  -3   5   8       26.08       26.22      5.20 o 
  -2   5   8       16.99       28.15      5.00 o 
  -1   5   8       23.82        5.91      4.73 o 
   0   5   8       64.01       72.07      4.28 o 
   1   5   8       57.92       55.07      5.98 o 
   2   5   8        3.73       -4.53      4.53 o 
   3   5   8        0.00       -2.91      4.32 o 
   4   5   8        0.34        6.05      4.09 o 
   5   5   8        1.08        0.00      5.00 o 
   6   5   8        1.30        7.70      5.03 o 
  -5   6   8        0.94        0.71      5.00 o 
  -4   6   8        2.21       10.14      4.90 o 
  -3   6   8        0.52        8.89      4.56 o 
  -2   6   8        0.55        2.06      4.56 o 
  -1   6   8        2.07        3.68      4.60 o 
   0   6   8        7.19       16.02      4.80 o 
   1   6   8       13.01       12.33      4.56 o 
   2   6   8        0.45        3.55      4.29 o 
   3   6   8        1.13        5.00      4.70 o 
   4   6   8        1.02       -4.70      5.64 o 
   5   6   8        0.83        4.36      5.17 o 
  -3   7   8        6.30       11.56      5.10 o 
  -2   7   8        0.00        8.01      4.26 o 
  -1   7   8        4.88        4.76      5.34 o 
   0   7   8       16.43       22.96      3.67 o 
   1   7   8       10.27        1.72      5.78 o 
   2   7   8        3.08        8.45      4.93 o 
   3   7   8        0.22        1.49      5.07 o 
  -8   1   9        0.40       -2.94      5.10 o 
  -7   1   9       14.34        8.79      5.34 o 
  -6   1   9        0.61        4.63      4.16 o 
  -5   1   9       27.56       25.35      4.83 o 
  -4   1   9        9.03        7.57      3.65 o 
  -3   1   9       17.61        6.69      3.28 o 
  -2   1   9      166.90      146.62      5.42 o 
  -1   1   9        4.47        4.80      2.43 o 
   0   1   9        0.26       -0.18      1.98 o 
   1   1   9      216.55      190.14      5.90 o 
   2   1   9       32.92       15.18      3.58 o 
   3   1   9        2.29       -3.04      3.04 o 
   4   1   9        2.00        4.93      3.51 o 
   5   1   9       34.09       23.39      5.41 o 
   6   1   9        1.17       -4.83      4.83 o 
   7   1   9        4.01        3.58      5.00 o 
   8   1   9        0.78        7.23      4.93 o 
  -8   2   9        0.05        5.78      4.93 o 
  -7   2   9        0.18       -4.43      4.93 o 
  -6   2   9        7.70       -1.55      4.53 o 
  -5   2   9        0.25        6.25      4.02 o 
  -4   2   9       73.83       78.48      5.71 o 
  -3   2   9        1.90        1.01      3.34 o 
  -2   2   9       28.95       17.71      3.38 o 
  -1   2   9      509.80      459.97      8.78 o 
   0   2   9       53.62       35.33      2.73 o 
   1   2   9      152.23      126.69      5.76 o 
   2   2   9      250.75      239.94      7.46 o 
   3   2   9        9.53        5.71      3.48 o 
   4   2   9      159.97      151.28      7.24 o 
   5   2   9        4.35        3.99      4.87 o 
   6   2   9        0.98        0.81      4.70 o 
   7   2   9        8.89       16.46      5.10 o 
   8   2   9        2.59       13.55      5.20 o 
  -8   3   9        0.40        0.71      4.97 o 
  -7   3   9        8.30        6.05      5.24 o 
  -6   3   9        3.52        6.96      4.43 o 
  -5   3   9        1.30        3.92      4.43 o 
  -4   3   9        3.65       -3.48      4.56 o 
  -3   3   9       71.21       69.38      5.34 o 
  -2   3   9       40.88       52.70      4.83 o 
  -1   3   9       25.04       39.17      4.26 o 
   0   3   9        1.76        4.33      2.57 o 
   1   3   9      226.80      220.95      7.62 o 
   2   3   9       19.04       21.80      3.82 o 
   3   3   9       22.04       25.55      4.46 o 
   4   3   9        4.67        7.50      4.49 o 
   5   3   9       21.08       18.99      4.93 o 
   6   3   9        2.32        6.12      4.43 o 
   7   3   9        8.05       12.94      5.47 o 
  -7   4   9        0.70        6.59      4.66 o 
  -6   4   9        0.43       -2.16      4.97 o 
  -5   4   9        0.05       -4.70      4.70 o 
  -4   4   9        7.29        3.24      4.63 o 
  -3   4   9       29.02       36.09      5.34 o 
  -2   4   9       39.04       27.07      4.80 o 
  -1   4   9        0.94        7.37      4.12 o 
   0   4   9       67.69       64.04      4.13 o 
   1   4   9        1.11        3.51      4.32 o 
   2   4   9        0.31       -2.16      4.16 o 
   3   4   9        0.13       -1.42      4.19 o 
   4   4   9       10.67        9.56      4.43 o 
   5   4   9        7.04       14.36      4.83 o 
   6   4   9        0.60       -5.27      5.27 o 
   7   4   9        0.28        2.53      5.61 o 
  -6   5   9        0.75       -0.68      4.87 o 
  -5   5   9        5.56        5.68      4.93 o 
  -4   5   9        9.31       10.68      5.71 o 
  -3   5   9       15.07       10.98      4.70 o 
  -2   5   9        3.24       -2.30      4.49 o 
  -1   5   9        3.59       12.50      4.09 o 
   0   5   9        3.67        2.29      3.32 o 
   1   5   9       36.04       33.70      5.51 o 
   2   5   9        2.75        6.45      4.16 o 
   3   5   9       11.53        3.85      4.83 o 
   4   5   9        2.34        0.88      4.63 o 
   5   5   9        0.02       -5.00      5.00 o 
   6   5   9        0.00       -1.08      5.47 o 
  -5   6   9        0.00       -5.44      5.44 o 
  -4   6   9        0.09       -1.35      5.20 o 
  -3   6   9       13.91       15.48      5.64 o 
  -2   6   9       11.23       13.85      4.87 o 
  -1   6   9        9.66       14.66      4.66 o 
   0   6   9        2.79        5.61      3.21 o 
   1   6   9        0.44       -0.88      4.36 o 
   2   6   9        0.23        3.68      4.73 o 
   3   6   9        2.87       -2.91      5.07 o 
   4   6   9        0.03        0.00      4.83 o 
   5   6   9        0.98       -5.30      5.30 o 
  -3   7   9        0.08       -5.07      5.07 o 
  -2   7   9        0.45        2.13      5.30 o 
  -1   7   9        0.04       -2.43      5.24 o 
   0   7   9        0.94       -5.02      5.02 o 
   1   7   9        5.03        5.27      5.74 o 
   2   7   9        1.60       -0.71      5.91 o 
  -8   0  10       20.59       23.92      5.98 o 
  -7   0  10      115.81       85.66      6.73 o 
  -6   0  10        4.63        4.22      4.43 o 
  -5   0  10       72.46       72.76      5.58 o 
  -4   0  10       49.14       58.82      5.04 o 
  -3   0  10       10.99        5.51      3.11 o 
  -2   0  10       94.15       89.28      4.67 o 
  -1   0  10     2138.84     2304.03     18.47 o 
   0   0  10      307.68      309.45     21.20 o 
   1   0  10     1641.74     1605.90     15.63 o 
   2   0  10      106.91      116.59      5.41 o 
   3   0  10        1.13        4.26      3.01 o 
   4   0  10      390.12      374.68     10.11 o 
   5   0  10       60.73       80.29      6.19 o 
   6   0  10        4.67       -1.59      4.87 o 
   7   0  10       17.35       18.86      4.63 o 
   8   0  10       10.00       11.56      5.47 o 
  -8   1  10       13.40       16.15      5.47 o 
  -7   1  10       92.31       86.36      7.07 o 
  -6   1  10        5.74       10.64      4.39 o 
  -5   1  10       35.64       34.95      5.24 o 
  -4   1  10       76.95       62.08      5.48 o 
  -3   1  10        0.02        4.53      2.94 o 
  -2   1  10      445.63      484.47      9.31 o 
  -1   1  10       20.26       17.64      3.28 o 
   0   1  10     2530.27     2639.27     23.02 o 
   1   1  10      523.94      644.41     10.24 o 
   2   1  10      373.72      385.00      8.90 o 
   3   1  10      245.82      259.39      8.20 o 
   4   1  10       51.67       60.78      5.51 o 
   5   1  10      185.44      174.92      8.19 o 
   6   1  10       11.04        4.83      4.63 o 
   7   1  10        0.04        8.01      4.70 o 
   8   1  10        0.93       -5.74      5.74 o 
  -8   2  10       12.72       17.81      5.51 o 
  -7   2  10       69.42       42.15      7.03 o 
  -6   2  10       29.85       36.26      5.20 o 
  -5   2  10       21.99       14.70      4.80 o 
  -4   2  10        4.92        2.67      4.19 o 
  -3   2  10        3.90        2.74      3.78 o 
  -2   2  10       22.23       18.93      3.68 o 
  -1   2  10      201.69      238.82      7.52 o 
   0   2  10      118.01      136.80      4.21 o 
   1   2  10      156.98      171.98      6.47 o 
   2   2  10        0.01       -2.23      3.28 o 
   3   2  10        7.70       -0.78      3.75 o 
   4   2  10       23.84       29.71      5.20 o 
   5   2  10       31.14       41.97      5.58 o 
   6   2  10        2.38        5.34      4.53 o 
   7   2  10        2.31        1.93      4.90 o 
   8   2  10        1.92        2.20      5.54 o 
  -8   3  10        1.44        6.66      4.80 o 
  -7   3  10        9.78       11.76      5.30 o 
  -6   3  10        3.11       -2.30      4.56 o 
  -5   3  10        7.41        2.57      4.53 o 
  -4   3  10        3.87        6.62      4.43 o 
  -3   3  10        0.17        2.70      3.99 o 
  -2   3  10       14.05       22.71      4.12 o 
  -1   3  10       40.62       38.94      4.43 o 
   0   3  10      684.30      698.86     11.12 o 
   1   3  10       33.07       50.97      4.90 o 
   2   3  10        4.66        8.65      4.29 o 
   3   3  10       63.78       77.56      6.09 o 
   4   3  10        8.29        3.35      4.56 o 
   5   3  10        5.86        7.23      4.12 o 
   6   3  10       14.34       16.93      5.31 o 
   7   3  10        4.54        6.15      5.24 o 
  -7   4  10       29.98       28.83      6.32 o 
  -6   4  10       41.96       44.24      6.66 o 
  -5   4  10        9.74       13.14      4.73 o 
  -4   4  10       52.30       60.47      6.66 o 
  -3   4  10        7.84        2.64      4.09 o 
  -2   4  10        2.82        8.95      4.16 o 
  -1   4  10        1.02        6.01      3.99 o 
   0   4  10        0.01       -0.53      2.95 o 
   1   4  10       10.20       10.24      4.49 o 
   2   4  10        1.42       -3.65      3.99 o 
   3   4  10        5.09       10.34      4.60 o 
   4   4  10       11.44       15.07      4.87 o 
   5   4  10        2.69        0.88      4.53 o 
   6   4  10        0.57       -1.99      4.87 o 
   7   4  10        0.12        0.37      5.00 o 
  -6   5  10        0.04       -0.71      4.59 o 
  -5   5  10        0.11        9.73      4.29 o 
  -4   5  10        7.29       13.11      5.44 o 
  -3   5  10        5.89        2.77      4.49 o 
  -2   5  10        5.28        5.27      4.26 o 
  -1   5  10       44.00       53.94      6.12 o 
   0   5  10      121.34      107.14     13.12 o 
   1   5  10        5.61        5.68      4.32 o 
   2   5  10        2.65        0.54      4.12 o 
   3   5  10        5.52        0.00      4.63 o 
   4   5  10        0.01        3.07      4.80 o 
   5   5  10        0.35       -4.70      5.37 o 
   6   5  10        3.96        5.17      5.54 o 
  -5   6  10        5.58        5.17      5.61 o 
  -4   6  10       11.11       10.68      6.08 o 
  -3   6  10        0.44       -2.94      5.30 o 
  -2   6  10        3.72       -4.66      5.14 o 
  -1   6  10        7.36       14.56      4.70 o 
   0   6  10        4.57        4.97      4.07 o 
   1   6  10        0.18        0.61      5.00 o 
   2   6  10        1.34        3.78      4.59 o 
   3   6  10        0.13        8.65      4.39 o 
   4   6  10        1.63        7.10      5.37 o 
  -2   7  10        1.73        8.04      5.10 o 
  -1   7  10        7.08       11.83      5.14 o 
   0   7  10       11.60       10.16      3.96 o 
   1   7  10        1.22       -5.41      5.54 o 
   2   7  10        0.36       -5.54      5.64 o 
  -8   1  11        3.45       10.41      5.30 o 
  -7   1  11        2.33       -3.34      4.87 o 
  -6   1  11        0.45        3.45      3.95 o 
  -5   1  11       22.42       23.32      4.66 o 
  -4   1  11        0.51        0.00      4.05 o 
  -3   1  11        0.99        5.57      2.94 o 
  -2   1  11       56.86       45.37      4.26 o 
  -1   1  11        0.91       -3.01      3.01 o 
   0   1  11        4.61        3.72      2.22 o 
   1   1  11       46.43       49.70      4.16 o 
   2   1  11       26.53       23.59      3.62 o 
   3   1  11        9.35        2.64      3.92 o 
   4   1  11        6.76       -0.84      4.97 o 
   5   1  11       17.76       13.92      5.10 o 
   6   1  11        3.67        6.42      4.36 o 
   7   1  11        4.09        1.93      5.20 o 
   8   1  11        0.00       -3.31      5.78 o 
  -8   2  11        0.42       -0.71      5.47 o 
  -7   2  11        0.76        6.93      4.80 o 
  -6   2  11       10.54       14.70      4.56 o 
  -5   2  11        0.55        5.14      4.32 o 
  -4   2  11      161.54      144.54      7.65 o 
  -3   2  11        1.16        2.74      3.75 o 
  -2   2  11       54.88       52.44      5.07 o 
  -1   2  11      171.26      145.99      6.67 o 
   0   2  11      120.60      108.85      6.58 o 
   1   2  11      175.03      166.81      6.70 o 
   2   2  11        2.13        0.20      3.51 o 
   3   2  11        1.37        2.64      3.75 o 
   4   2  11       92.19       87.89      6.97 o 
   5   2  11        6.38        1.79      4.80 o 
   6   2  11        8.82       16.96      4.93 o 
   7   2  11        1.85       -4.66      5.07 o 
  -7   3  11        1.14       -2.70      5.00 o 
  -6   3  11        0.89       -1.18      4.66 o 
  -5   3  11        5.52        3.72      4.97 o 
  -4   3  11       33.63       39.98      5.61 o 
  -3   3  11       38.58       30.12      4.53 o 
  -2   3  11       10.04        8.31      4.29 o 
  -1   3  11       22.82       26.43      4.39 o 
   0   3  11        6.45       10.02      4.80 o 
   1   3  11       19.85       20.31      4.39 o 
   2   3  11       10.85        8.55      4.46 o 
   3   3  11       22.29       28.76      5.17 o 
   4   3  11       19.19       25.99      5.37 o 
   5   3  11       10.10        3.07      4.60 o 
   6   3  11        3.12        7.23      4.97 o 
   7   3  11        3.71       10.98      5.20 o 
  -7   4  11        0.58       -2.20      4.83 o 
  -6   4  11        3.85        9.87      4.97 o 
  -5   4  11        7.23        4.16      5.10 o 
  -4   4  11       24.17       24.06      5.17 o 
  -3   4  11        1.39        8.01      4.12 o 
  -2   4  11        2.93       -0.24      4.46 o 
  -1   4  11        2.61        7.70      4.43 o 
   0   4  11       84.01       85.54      4.77 o 
   1   4  11        0.38        4.83      4.19 o 
   2   4  11       11.61       21.90      4.80 o 
   3   4  11        3.86        2.84      4.43 o 
   4   4  11        4.79        0.84      4.80 o 
   5   4  11        0.83       -2.16      5.07 o 
   6   4  11        3.92        5.85      5.51 o 
  -6   5  11        1.67       -5.78      5.78 o 
  -5   5  11        1.49       -1.35      5.07 o 
  -4   5  11       25.87       27.17      6.25 o 
  -3   5  11       26.80       26.29      5.20 o 
  -2   5  11        1.84        1.11      4.66 o 
  -1   5  11        1.77        7.74      4.29 o 
   0   5  11        3.93        5.76      3.03 o 
   1   5  11        0.66       -1.35      4.39 o 
   2   5  11        4.16        2.80      4.73 o 
   3   5  11        2.44        5.03      5.17 o 
   4   5  11        6.11        7.03      5.27 o 
   5   5  11        0.10       -3.82      5.27 o 
  -4   6  11        0.58        3.92      5.34 o 
  -3   6  11        2.26        8.04      5.07 o 
  -2   6  11        0.31        1.28      4.83 o 
  -1   6  11        3.29       14.76      4.60 o 
   0   6  11        9.78        8.57      3.55 o 
   1   6  11        6.20        9.83      4.97 o 
   2   6  11        2.02        0.00      5.27 o 
   3   6  11        1.30        5.51      5.51 o 
   4   6  11        0.00       -4.39      5.51 o 
  -1   7  11        0.82        2.20      5.03 o 
   0   7  11        1.60       -3.73      3.73 o 
   1   7  11        0.43        7.43      5.10 o 
  -8   0  12        8.33       10.95      5.54 o 
  -7   0  12       20.65       30.35      5.20 o 
  -6   0  12       49.97       44.28      5.61 o 
  -5   0  12        0.36       -4.70      4.70 o 
  -4   0  12      515.13      552.91     11.99 o 
  -3   0  12       48.69       37.39      4.56 o 
  -2   0  12      563.90      598.34     10.92 o 
  -1   0  12       68.50       69.56      5.04 o 
   0   0  12      129.15      133.26      8.82 o 
   1   0  12      817.96      828.00     12.49 o 
   2   0  12      137.72      126.36      6.40 o 
   3   0  12       35.32       27.92      4.93 o 
   4   0  12      765.69      682.56     13.72 o 
   5   0  12       22.81       10.88      5.24 o 
   6   0  12       20.69       22.20      5.64 o 
   7   0  12        1.53       14.80      5.20 o 
   8   0  12        1.63       -4.12      5.37 o 
  -8   1  12        0.98        4.29      4.97 o 
  -7   1  12       16.96       18.86      5.71 o 
  -6   1  12        2.28       -3.04      4.39 o 
  -5   1  12       14.75        7.77      4.46 o 
  -4   1  12      217.05      224.32      8.97 o 
  -3   1  12       71.39       82.91      5.61 o 
  -2   1  12       57.74       66.00      5.27 o 
  -1   1  12        2.69       10.31      3.34 o 
   0   1  12       69.19       59.98      3.25 o 
   1   1  12      119.67      132.43      6.26 o 
   2   1  12      188.05      170.14      7.28 o 
   3   1  12       40.18       31.64      5.31 o 
   4   1  12      179.12      206.90      8.87 o 
   5   1  12       53.07       47.59      5.81 o 
   6   1  12        1.29        8.78      4.43 o 
   7   1  12       45.95       40.29      6.52 o 
  -8   2  12        0.62        4.80      4.56 o 
  -7   2  12        9.22        8.18      5.07 o 
  -6   2  12       32.57       32.04      5.64 o 
  -5   2  12        4.11       -4.56      4.56 o 
  -4   2  12      135.32      131.90      7.88 o 
  -3   2  12       60.50       55.92      5.14 o 
  -2   2  12       77.95       97.62      5.88 o 
  -1   2  12      205.19      198.21      7.45 o 
   0   2  12       63.35       81.06      3.84 o 
   1   2  12       71.85       89.40      6.15 o 
   2   2  12      125.97      140.44      7.31 o 
   3   2  12        8.46       10.20      4.46 o 
   4   2  12      221.75      217.36      9.55 o 
   5   2  12       29.25       18.38      5.14 o 
   6   2  12        4.16       -3.04      5.10 o 
   7   2  12        3.90       -0.68      5.47 o 
  -7   3  12       19.95       15.98      5.81 o 
  -6   3  12       14.67        9.93      4.93 o 
  -5   3  12       56.35       62.84      5.92 o 
  -4   3  12      153.75      145.28      8.49 o 
  -3   3  12        5.87       17.30      4.83 o 
  -2   3  12        0.75       -1.52      4.09 o 
  -1   3  12        0.02        1.45      3.99 o 
   0   3  12        0.69        2.16      2.89 o 
   1   3  12        0.49        1.05      3.99 o 
   2   3  12        1.96       13.31      4.32 o 
   3   3  12       97.89       81.03      6.53 o 
   4   3  12       47.68       50.77      5.85 o 
   5   3  12        1.96        1.76      4.70 o 
   6   3  12        1.92        0.64      5.07 o 
   7   3  12        3.97        8.78      5.47 o 
  -6   4  12        7.35        4.76      5.47 o 
  -5   4  12        1.58        3.38      4.63 o 
  -4   4  12        8.46        9.29      5.00 o 
  -3   4  12       45.68       53.94      6.02 o 
  -2   4  12        0.03       -4.32      4.32 o 
  -1   4  12       72.72       66.84      6.19 o 
   0   4  12        3.21        3.76      3.02 o 
   1   4  12        3.73        8.24      3.99 o 
   2   4  12       24.09       20.78      5.31 o 
   3   4  12        0.51        0.81      4.43 o 
   4   4  12       22.04       20.51      5.20 o 
   5   4  12       22.12       22.20      5.78 o 
   6   4  12        0.06        6.05      5.37 o 
  -5   5  12       15.20       19.36      5.64 o 
  -4   5  12       18.13       17.64      5.78 o 
  -3   5  12        4.41        7.20      4.90 o 
  -2   5  12        3.55       -2.30      4.63 o 
  -1   5  12        5.10       16.45      4.46 o 
   0   5  12        0.38        0.74      4.31 o 
   1   5  12        0.02        1.69      4.43 o 
   2   5  12        1.57        0.30      4.49 o 
   3   5  12       53.58       75.14      6.59 o 
   4   5  12       10.47        0.68      5.98 o 
   5   5  12        0.78       -1.08      5.41 o 
  -4   6  12        6.43        4.39      6.08 o 
  -3   6  12       18.13       24.63      6.01 o 
  -2   6  12        2.40        0.34      4.70 o 
  -1   6  12        0.23        2.30      4.53 o 
   0   6  12        0.93        5.67      3.37 o 
   1   6  12        0.38       -4.59      5.14 o 
   2   6  12        0.76       -3.04      5.27 o 
   3   6  12        0.32       14.93      5.00 o 
  -8   1  13        1.14        1.86      5.71 o 
  -7   1  13        1.12       -0.98      5.07 o 
  -6   1  13        5.45        3.45      4.70 o 
  -5   1  13       12.36        9.73      4.97 o 
  -4   1  13        7.25        4.12      4.76 o 
  -3   1  13        1.74        6.86      4.26 o 
  -2   1  13       26.15       21.97      4.19 o 
  -1   1  13       15.90       16.02      3.95 o 
   0   1  13        2.76        3.16      2.74 o 
   1   1  13        3.20       -3.55      3.55 o 
   2   1  13       30.14       20.72      4.16 o 
   3   1  13       18.73        6.76      5.17 o 
   4   1  13       11.32        8.45      5.34 o 
   5   1  13        0.76        5.14      4.12 o 
   6   1  13        1.62        7.33      4.87 o 
   7   1  13        4.60        9.02      5.41 o 
  -7   2  13        4.94        1.35      5.37 o 
  -6   2  13        0.00        2.40      4.19 o 
  -5   2  13       14.36       19.63      4.93 o 
  -4   2  13      101.62       83.73      7.07 o 
  -3   2  13        5.93        6.86      4.66 o 
  -2   2  13       83.81       91.07      6.02 o 
  -1   2  13        3.32       -4.05      4.05 o 
   0   2  13        4.43        2.50      3.55 o 
   1   2  13       83.39       77.54      5.28 o 
   2   2  13       13.87        4.90      4.53 o 
   3   2  13       33.12       34.00      6.05 o 
   4   2  13       27.29       17.57      5.51 o 
   5   2  13        6.71        8.82      4.43 o 
   6   2  13        8.17       12.43      5.20 o 
   7   2  13        0.13       -5.51      5.51 o 
  -7   3  13        0.25       -3.24      5.61 o 
  -6   3  13        4.46       12.26      5.00 o 
  -5   3  13        7.42        7.84      4.53 o 
  -4   3  13        0.26       -4.93      4.93 o 
  -3   3  13        0.02        1.45      4.63 o 
  -2   3  13        0.18       -0.24      4.46 o 
  -1   3  13       67.43       72.52      5.85 o 
   0   3  13        0.25        1.76      2.74 o 
   1   3  13        1.44        0.91      4.49 o 
   2   3  13       20.58       16.52      4.49 o 
   3   3  13       16.83       11.66      5.27 o 
   4   3  13       10.44       16.05      5.34 o 
   5   3  13        0.13        4.90      4.83 o 
   6   3  13        0.85        0.68      5.03 o 
  -6   4  13        1.30       -3.85      4.66 o 
  -5   4  13       11.21        8.65      5.95 o 
  -4   4  13       28.59       27.41      6.02 o 
  -3   4  13        2.48        0.81      4.83 o 
  -2   4  13        0.15       -3.14      4.09 o 
  -1   4  13       14.34       15.95      5.17 o 
   0   4  13       17.11       15.71      3.19 o 
   1   4  13        1.02        0.27      4.19 o 
   2   4  13       22.50       35.55      5.51 o 
   3   4  13        8.97        9.09      4.93 o 
   4   4  13        0.80        2.77      5.24 o 
   5   4  13        1.68        2.67      5.20 o 
   6   4  13        1.36       -5.41      5.41 o 
  -5   5  13        0.05       -3.58      5.51 o 
  -4   5  13        0.16       -5.00      5.81 o 
  -3   5  13        0.08       -5.27      5.27 o 
  -2   5  13       11.13       17.10      4.90 o 
  -1   5  13       14.74       14.60      5.03 o 
   0   5  13        3.66        1.89      3.13 o 
   1   5  13        2.31       13.01      4.49 o 
   2   5  13        0.12       -0.61      4.53 o 
   3   5  13        0.12        1.93      5.54 o 
   4   5  13        0.06       -5.57      5.57 o 
   5   5  13        0.76        0.00      5.85 o 
  -3   6  13        0.52       -6.28      6.28 o 
  -2   6  13        4.04        5.88      5.07 o 
  -1   6  13        5.77        8.82      5.14 o 
   0   6  13        4.88        2.93      6.93 o 
   1   6  13        5.02       20.85      4.90 o 
   2   6  13        2.09        3.89      5.64 o 
   3   6  13        1.84       -6.01      6.01 o 
  -7   0  14       10.38       10.41      5.00 o 
  -6   0  14        3.27        4.16      4.97 o 
  -5   0  14       47.51       62.70      6.05 o 
  -4   0  14      141.26      179.74      8.29 o 
  -3   0  14      587.47      558.50     12.57 o 
  -2   0  14        6.41        2.64      3.92 o 
  -1   0  14      395.22      384.14     10.28 o 
   0   0  14      124.03      126.57      4.77 o 
   1   0  14       77.62       67.39      5.68 o 
   2   0  14        2.38        8.21      4.22 o 
   3   0  14       74.31       89.83      7.13 o 
   4   0  14        0.54       -2.77      4.29 o 
   5   0  14        0.21       10.14      3.95 o 
   6   0  14       26.62       29.13      6.29 o 
   7   0  14        1.44       -1.42      5.34 o 
  -7   1  14        1.30       -3.75      5.14 o 
  -6   1  14       16.66       32.91      5.34 o 
  -5   1  14       35.22       38.05      5.44 o 
  -4   1  14      117.09       95.28      7.20 o 
  -3   1  14       17.15       12.03      4.83 o 
  -2   1  14       39.21       29.78      4.90 o 
  -1   1  14      332.08      327.60      9.66 o 
   0   1  14      147.24      154.53      7.41 o 
   1   1  14        2.02       -2.23      4.12 o 
   2   1  14       29.58       25.82      4.90 o 
   3   1  14      832.00      856.08     15.49 o 
   4   1  14       26.22       18.99      4.56 o 
   5   1  14       36.76       38.36      6.02 o 
   6   1  14        0.01        3.51      4.56 o 
   7   1  14        0.02       -1.08      4.73 o 
  -7   2  14        2.55        0.71      5.07 o 
  -6   2  14        0.01       -4.09      4.73 o 
  -5   2  14       10.44        0.57      5.17 o 
  -4   2  14      166.55      204.88      9.10 o 
  -3   2  14      421.07      422.72     11.84 o 
  -2   2  14       46.54       42.18      5.14 o 
  -1   2  14      315.80      314.64     10.10 o 
   0   2  14      115.31      116.19      5.04 o 
   1   2  14        2.54       -1.08      4.26 o 
   2   2  14        1.77        5.03      3.95 o 
   3   2  14       11.72       18.48      5.81 o 
   4   2  14       23.59        5.68      5.41 o 
   5   2  14        0.30       -0.61      4.05 o 
   6   2  14        5.40        8.35      5.85 o 
   7   2  14        1.21        2.60      5.57 o 
  -7   3  14        1.32        3.72      5.68 o 
  -6   3  14        1.10        0.68      5.24 o 
  -5   3  14        1.91       -5.17      5.17 o 
  -4   3  14       26.88       24.50      5.54 o 
  -3   3  14       18.75       27.91      5.07 o 
  -2   3  14      118.13      111.82      7.31 o 
  -1   3  14       49.39       67.67      6.22 o 
   0   3  14        2.96        2.90      3.02 o 
   1   3  14        0.09        1.18      4.36 o 
   2   3  14       76.57       70.12      6.46 o 
   3   3  14      213.70      248.21     10.29 o 
   4   3  14       66.65       54.83      6.25 o 
   5   3  14       15.12       24.36      5.64 o 
   6   3  14        0.02        2.50      5.24 o 
  -6   4  14        0.08        7.67      5.41 o 
  -5   4  14        1.10       -2.67      4.97 o 
  -4   4  14      106.32      122.85      8.49 o 
  -3   4  14      172.80      143.73      9.10 o 
  -2   4  14       94.18      109.56      7.17 o 
  -1   4  14       79.81       82.97      6.80 o 
   0   4  14       35.48       45.75      3.94 o 
   1   4  14       16.71       10.58      4.87 o 
   2   4  14       10.46        9.29      5.24 o 
   3   4  14        0.14        7.77      4.76 o 
   4   4  14       20.00       13.48      5.68 o 
   5   4  14        0.46       -3.14      5.30 o 
  -5   5  14        3.17       -4.09      5.17 o 
  -4   5  14       16.04       18.69      5.44 o 
  -3   5  14        0.38        1.96      5.00 o 
  -2   5  14       12.14       18.52      4.53 o 
  -1   5  14        0.21       -0.61      4.73 o 
   0   5  14        0.35       -4.88      4.88 o 
   1   5  14        2.07        3.11      4.97 o 
   2   5  14       21.18       22.40      5.71 o 
   3   5  14       44.46       32.68      6.96 o 
   4   5  14       25.28       35.21      6.56 o 
  -3   6  14       37.91       38.43      7.10 o 
  -2   6  14       16.30       20.88      6.01 o 
  -1   6  14        4.19        1.76      5.24 o 
   0   6  14        1.58        6.40      4.04 o 
   1   6  14        0.01        0.34      5.10 o 
   2   6  14        7.44        6.96      5.68 o 
  -7   1  15        3.73        7.77      5.10 o 
  -6   1  15        2.89        4.12      5.14 o 
  -5   1  15       24.27       18.79      5.54 o 
  -4   1  15        2.79       -2.60      4.70 o 
  -3   1  15        3.31        3.58      4.93 o 
  -2   1  15       13.88        5.17      4.90 o 
  -1   1  15       16.41        9.09      4.49 o 
   0   1  15       17.51       11.55      3.20 o 
   1   1  15        6.07        5.07      4.36 o 
   2   1  15        0.04        1.39      4.26 o 
   3   1  15       15.69        1.49      5.10 o 
   4   1  15       13.61       15.54      4.66 o 
   5   1  15        1.67        0.30      4.80 o 
   6   1  15        0.07        1.01      5.24 o 
  -7   2  15        0.39       -1.11      5.78 o 
  -6   2  15        3.63        5.27      5.34 o 
  -5   2  15       10.99       18.14      4.97 o 
  -4   2  15        1.78        2.16      4.73 o 
  -3   2  15        4.73        0.51      5.27 o 
  -2   2  15       61.67       60.21      6.05 o 
  -1   2  15        1.00       -2.77      4.70 o 
   0   2  15       18.83       26.15      3.30 o 
   1   2  15       35.45       33.19      4.93 o 
   2   2  15        1.20        7.84      4.26 o 
   3   2  15       20.16       30.45      5.31 o 
   4   2  15        4.01       -1.42      4.97 o 
   5   2  15        1.58        4.73      4.66 o 
   6   2  15        5.92        1.76      5.61 o 
  -6   3  15        6.91        8.75      5.64 o 
  -5   3  15       27.52       29.33      5.54 o 
  -4   3  15        0.81       -4.76      4.76 o 
  -3   3  15        0.10        3.55      4.09 o 
  -2   3  15        0.01       11.18      4.12 o 
  -1   3  15       39.67       27.00      4.97 o 
   0   3  15        3.18       -2.70      4.51 o 
   1   3  15       17.48       18.96      4.87 o 
   2   3  15        3.02        2.94      4.80 o 
   3   3  15       18.08       17.06      5.41 o 
   4   3  15       12.12       19.36      5.98 o 
   5   3  15        4.85       -5.61      5.61 o 
   6   3  15        0.73       10.00      4.83 o 
  -5   4  15        1.48        8.01      5.30 o 
  -4   4  15        0.09       -2.91      5.20 o 
  -3   4  15        1.19        9.12      5.10 o 
  -2   4  15        7.73        8.11      5.30 o 
  -1   4  15        1.77        0.57      4.29 o 
   0   4  15        1.84       -2.23      3.94 o 
   1   4  15        0.00        1.42      4.19 o 
   2   4  15        1.55        0.88      5.07 o 
   3   4  15        1.66       13.18      5.20 o 
   4   4  15        0.40        6.05      5.03 o 
   5   4  15        0.02        0.00      5.14 o 
  -4   5  15        0.22        0.71      5.10 o 
  -3   5  15        2.75       -4.43      5.47 o 
  -2   5  15        4.19       10.51      5.37 o 
  -1   5  15        6.53        9.33      4.83 o 
   0   5  15        2.13        4.12      3.68 o 
   1   5  15        1.28       11.39      4.56 o 
   2   5  15        5.77        9.73      5.14 o 
   3   5  15        3.53        2.80      5.61 o 
   4   5  15        0.01        6.76      5.34 o 
  -2   6  15        0.07       -4.49      5.64 o 
  -1   6  15        0.21       -0.74      4.97 o 
   0   6  15        0.16       -3.74      3.74 o 
   1   6  15        0.04       -3.72      5.47 o 
  -7   0  16        0.03        0.74      5.07 o 
  -6   0  16        0.99       -3.62      5.14 o 
  -5   0  16       68.94       79.44      6.76 o 
  -4   0  16       80.12       73.91      6.59 o 
  -3   0  16      408.20      365.63     11.60 o 
  -2   0  16      228.58      248.22      9.45 o 
  -1   0  16       14.49        5.74      4.53 o 
   0   0  16       32.15       36.99      4.66 o 
   1   0  16       24.33       13.75      4.97 o 
   2   0  16       72.64       59.44      6.39 o 
   3   0  16        4.00       10.47      4.70 o 
   4   0  16        4.93        1.42      4.73 o 
   5   0  16        1.31       -3.45      5.07 o 
   6   0  16        7.94        8.72      5.07 o 
  -7   1  16       46.92       81.11      7.44 o 
  -6   1  16       20.28       40.48      5.88 o 
  -5   1  16       10.94        7.20      5.58 o 
  -4   1  16      101.83      113.08      7.81 o 
  -3   1  16       32.11       62.76      6.32 o 
  -2   1  16       46.87       71.18      6.52 o 
  -1   1  16      244.65      214.70      8.94 o 
   0   1  16        1.47       -1.62      3.15 o 
   1   1  16       57.67       69.64      6.39 o 
   2   1  16        2.37        2.97      4.76 o 
   3   1  16       13.51       24.50      4.66 o 
   4   1  16        0.38        2.33      3.72 o 
   5   1  16       15.36       21.36      5.64 o 
   6   1  16       14.54       12.37      6.28 o 
  -6   2  16        1.97       -5.37      5.37 o 
  -5   2  16       27.78       22.57      5.98 o 
  -4   2  16       52.80       48.37      5.54 o 
  -3   2  16      233.20      233.77     10.05 o 
  -2   2  16       68.54       91.18      6.56 o 
  -1   2  16        3.62       -0.74      4.26 o 
   0   2  16        6.70        7.63      4.05 o 
   1   2  16        2.25       -4.36      4.36 o 
   2   2  16       45.37       58.20      6.12 o 
   3   2  16        1.75        0.57      4.60 o 
   4   2  16        0.03       -5.07      5.07 o 
   5   2  16        0.00        6.62      4.70 o 
   6   2  16        0.26       -5.41      5.41 o 
  -6   3  16        5.51       -3.65      5.74 o 
  -5   3  16        4.38       12.70      5.27 o 
  -4   3  16       47.66       49.79      6.05 o 
  -3   3  16        0.92       -5.17      5.17 o 
  -2   3  16       36.57       28.76      6.18 o 
  -1   3  16       56.84       59.19      6.25 o 
   0   3  16       19.18        8.42      3.34 o 
   1   3  16        1.95        1.62      4.63 o 
   2   3  16        0.08        5.41      4.29 o 
   3   3  16       25.83       25.28      5.51 o 
   4   3  16        4.44        2.60      5.03 o 
   5   3  16        1.16       10.58      5.10 o 
  -5   4  16        1.78       -2.53      5.17 o 
  -4   4  16       17.99       31.49      5.71 o 
  -3   4  16       56.30       44.75      7.23 o 
  -2   4  16        5.62        0.30      5.37 o 
  -1   4  16        2.92       -1.18      4.36 o 
   0   4  16        0.81        3.17      6.40 o 
   1   4  16        5.38        6.35      4.43 o 
   2   4  16        6.27        6.59      5.24 o 
   3   4  16        5.18       -5.14      5.14 o 
   4   4  16        0.06       -5.74      5.74 o 
  -3   5  16        0.05        4.29      5.10 o 
  -2   5  16        0.33        2.74      4.56 o 
  -1   5  16        2.88        6.08      5.10 o 
   0   5  16        2.60       -4.04      4.04 o 
   1   5  16        1.09        1.72      4.80 o 
   2   5  16        0.80        7.74      4.93 o 
   3   5  16        8.54       12.54      5.68 o 
  -6   1  17        0.61        2.77      5.27 o 
  -5   1  17        6.98       13.01      5.14 o 
  -4   1  17        0.05        3.78      4.76 o 
  -3   1  17       15.39       12.81      5.34 o 
  -2   1  17        0.01       -4.43      4.43 o 
  -1   1  17        0.00       -4.19      4.19 o 
   0   1  17       11.00        4.24      3.17 o 
   1   1  17        8.67        3.07      4.05 o 
   2   1  17        3.46        7.20      4.22 o 
   3   1  17        0.31       -1.15      4.80 o 
   4   1  17        3.53        2.77      4.97 o 
   5   1  17        1.47       14.46      4.29 o 
   6   1  17        0.60        5.20      5.54 o 
  -6   2  17        1.08        4.32      4.93 o 
  -5   2  17        0.29        9.56      4.76 o 
  -4   2  17        3.58       10.07      4.63 o 
  -3   2  17        9.59       13.41      4.93 o 
  -2   2  17       23.02       23.96      5.37 o 
  -1   2  17        4.42        1.05      4.32 o 
   0   2  17        9.50       12.23      3.14 o 
   1   2  17        6.35        8.89      3.85 o 
   2   2  17        8.18        5.61      4.66 o 
   3   2  17       17.17        9.22      5.51 o 
   4   2  17        0.01        2.23      4.73 o 
   5   2  17        0.04       -1.76      5.14 o 
  -5   3  17        2.21        1.76      4.93 o 
  -4   3  17        1.66        1.96      5.10 o 
  -3   3  17        7.78        3.99      5.44 o 
  -2   3  17        4.48        0.88      4.63 o 
  -1   3  17        0.46       -4.56      4.56 o 
   0   3  17        3.15        2.24      3.13 o 
   1   3  17       15.24       21.49      4.83 o 
   2   3  17        6.14        6.32      5.20 o 
   3   3  17        0.14       -1.93      5.00 o 
   4   3  17        1.69        5.47      5.14 o 
   5   3  17        2.20        5.54      5.47 o 
  -4   4  17        1.68        3.55      4.97 o 
  -3   4  17        5.85        3.38      5.44 o 
  -2   4  17        3.04        0.98      5.34 o 
  -1   4  17        0.46        6.01      4.46 o 
   0   4  17        0.16       -0.47      3.49 o 
   1   4  17        3.58        7.37      5.20 o 
   2   4  17        6.75        6.28      5.58 o 
   3   4  17        0.94        3.82      4.97 o 
   4   4  17        0.41       -4.09      5.61 o 
  -3   5  17        0.00        8.21      5.07 o 
  -2   5  17        2.02        4.32      5.57 o 
  -1   5  17        0.06       -1.05      5.30 o 
   0   5  17        0.06       -1.03      3.58 o 
   1   5  17        0.63        3.58      5.30 o 
   2   5  17        0.95       -5.91      5.91 o 
  -6   0  18        1.51        3.24      5.03 o 
  -5   0  18        0.41       -2.64      4.90 o 
  -4   0  18        3.17       -2.74      4.60 o 
  -3   0  18        6.91       10.31      4.97 o 
  -2   0  18      181.30      177.31      9.14 o 
  -1   0  18        0.79        6.93      4.22 o 
   0   0  18        0.07        0.12      2.91 o 
   1   0  18        0.95        3.51      4.39 o 
   2   0  18       22.21       10.14      5.24 o 
   3   0  18        0.89        0.91      4.43 o 
   4   0  18       32.11       55.09      6.15 o 
   5   0  18        8.19       29.13      5.81 o 
  -6   1  18        1.90       -1.45      5.88 o 
  -5   1  18        0.50        2.67      4.87 o 
  -4   1  18        3.31        3.41      4.29 o 
  -3   1  18       33.42       36.94      6.08 o 
  -2   1  18        6.67       10.27      4.83 o 
  -1   1  18        8.68        9.46      4.76 o 
   0   1  18        1.54        3.24      3.17 o 
   1   1  18       35.52       29.13      5.51 o 
   2   1  18        0.43       -4.02      4.53 o 
   3   1  18        7.53        6.96      5.14 o 
   4   1  18        0.55       -0.34      5.17 o 
   5   1  18        4.83        3.21      5.34 o 
  -5   2  18        0.11       -0.71      4.63 o 
  -4   2  18        0.19        0.64      4.97 o 
  -3   2  18        1.91        7.91      4.73 o 
  -2   2  18       51.20       56.35      6.12 o 
  -1   2  18        0.07        2.57      4.26 o 
   0   2  18        9.81        5.61      3.10 o 
   1   2  18       18.27       19.57      5.27 o 
   2   2  18        8.99       17.03      4.93 o 
   3   2  18        4.81        6.96      5.00 o 
   4   2  18       20.22       24.74      6.32 o 
   5   2  18        5.07        8.08      5.30 o 
  -5   3  18        1.97        9.56      5.74 o 
  -4   3  18        0.51        8.92      4.16 o 
  -3   3  18        0.06       -4.70      4.70 o 
  -2   3  18        1.08        5.00      4.70 o 
  -1   3  18        2.49        6.69      4.39 o 
   0   3  18        7.82        6.48      3.50 o 
   1   3  18        3.17        3.72      4.73 o 
   2   3  18        3.47       -0.64      5.30 o 
   3   3  18        2.49       -5.20      5.20 o 
   4   3  18        1.11       -1.45      5.10 o 
  -4   4  18        1.09        7.84      5.27 o 
  -3   4  18        0.74        0.71      4.53 o 
  -2   4  18        0.86        3.75      4.87 o 
  -1   4  18        0.72        3.34      4.83 o 
   0   4  18       15.71        9.89      4.06 o 
   1   4  18       11.72        9.49      5.61 o 
   2   4  18        0.38        5.95      4.83 o 
   3   4  18        7.24        9.16      5.54 o 
  -1   5  18        2.60        2.23      5.14 o 
   0   5  18        0.04        2.88      4.27 o 
  -5   1  19        0.77        3.55      4.70 o 
  -4   1  19        1.90       -0.34      5.34 o 
  -3   1  19        5.41        2.77      5.17 o 
  -2   1  19        0.04       -2.67      4.73 o 
  -1   1  19        2.64        2.33      4.53 o 
   0   1  19        0.42        7.00      3.16 o 
   1   1  19        2.26       -4.60      4.60 o 
   2   1  19        2.13       -3.04      4.87 o 
   3   1  19        0.00        0.34      4.70 o 
   4   1  19        0.45        5.20      4.76 o 
   5   1  19        0.87       -5.61      5.71 o 
  -5   2  19        0.01        3.65      5.27 o 
  -4   2  19        0.41        2.40      5.03 o 
  -3   2  19        1.03        2.57      4.43 o 
  -2   2  19       12.43        5.58      5.37 o 
  -1   2  19        0.20        3.65      4.63 o 
   0   2  19       12.02        5.57      3.87 o 
   1   2  19        0.00        4.59      4.43 o 
   2   2  19        1.78        6.69      4.97 o 
   3   2  19        7.39        2.33      5.20 o 
   4   2  19        2.61        6.45      4.73 o 
  -4   3  19        1.72        4.36      4.70 o 
  -3   3  19        1.87       -0.34      4.76 o 
  -2   3  19        1.54        0.68      4.90 o 
  -1   3  19        1.33        6.49      5.03 o 
   0   3  19        1.24        1.43      3.59 o 
   1   3  19        4.35        8.85      4.87 o 
   2   3  19        2.33       -4.43      5.30 o 
   3   3  19        0.04       -4.29      5.37 o 
  -3   4  19        0.17       -4.46      5.78 o 
  -2   4  19        0.80        0.71      4.53 o 
  -1   4  19        0.61       -4.93      5.03 o 
   0   4  19        0.35        0.21      3.61 o 
   1   4  19        3.88       12.16      5.64 o 
   2   4  19        1.40       -4.05      5.88 o 
  -5   0  20        0.13        0.00      5.41 o 
  -4   0  20        6.05        5.17      5.44 o 
  -3   0  20        5.11        6.52      5.37 o 
  -2   0  20       36.78       28.49      5.81 o 
  -1   0  20       19.58       21.12      5.10 o 
   0   0  20       91.04       90.29      5.46 o 
   1   0  20        1.55        3.41      4.63 o 
   2   0  20       10.49       12.87      5.78 o 
   3   0  20        0.71       -1.35      5.07 o 
   4   0  20        8.22       12.67      5.74 o 
  -5   1  20        4.11        1.86      5.98 o 
  -4   1  20       15.01       15.34      5.95 o 
  -3   1  20       17.29       26.73      5.51 o 
  -2   1  20        2.74        0.95      4.36 o 
  -1   1  20        0.06        0.30      4.70 o 
   0   1  20        0.24        3.52      3.42 o 
   1   1  20        0.09       -2.84      5.03 o 
   2   1  20        0.59        0.98      5.03 o 
   3   1  20       10.58       24.02      5.91 o 
   4   1  20        0.25        1.45      5.44 o 
  -4   2  20        4.04       -2.87      5.51 o 
  -3   2  20        1.43       -5.88      5.88 o 
  -2   2  20        6.86       20.78      4.60 o 
  -1   2  20       14.30        3.55      5.37 o 
   0   2  20       26.63       28.04      4.83 o 
   1   2  20        0.11        0.98      5.24 o 
   2   2  20        5.60        7.13      5.14 o 
   3   2  20        1.64       -0.71      5.34 o 
  -3   3  20        0.37        0.74      4.90 o 
  -2   3  20        0.43       -3.14      5.10 o 
  -1   3  20        2.29       -4.83      4.97 o 
   0   3  20        0.89        6.93      3.25 o 
   1   3  20        2.07        1.05      4.93 o 
   2   3  20        0.14       -5.41      5.61 o 
  -1   4  20        4.90        3.72      4.97 o 
   0   4  20        1.80        1.28      3.88 o 
  -4   1  21        1.80       -2.94      5.78 o 
  -3   1  21        1.40       -3.85      5.24 o 
  -2   1  21        0.14        7.10      4.49 o 
  -1   1  21        0.65        6.96      4.97 o 
   0   1  21        0.00       -3.33      3.33 o 
   1   1  21        1.18       -3.04      4.90 o 
   2   1  21        0.69       -3.14      4.93 o 
   3   1  21        0.49       -2.57      5.10 o 
  -3   2  21        4.07       10.88      5.27 o 
  -2   2  21        1.53        2.47      5.24 o 
  -1   2  21        0.27        2.06      4.70 o 
   0   2  21       10.23       11.80      3.92 o 
   1   2  21        0.79        2.09      4.90 o 
   2   2  21        0.11       -4.70      5.07 o 
  -2   3  21        0.05        4.46      4.83 o 
  -1   3  21        0.00       -1.08      5.24 o 
   0   3  21        1.70        6.59      5.47 o 
   1   3  21        2.80        5.91      5.03 o 
  -3   0  22        0.39       -1.49      5.64 o 
  -2   0  22        3.89       11.76      5.10 o 
  -1   0  22        0.12        1.05      5.17 o 
   0   0  22        0.40        4.51      3.61 o 
   1   0  22        0.10       -3.18      5.03 o 
   2   0  22       16.46       19.02      6.93 o 
  -3   1  22       19.89       20.48      6.18 o 
  -2   1  22       10.28       10.44      5.51 o 
  -1   1  22        3.09       11.66      5.17 o 
   0   1  22        1.35       11.04      3.76 o 
   1   1  22        0.18       -5.64      5.64 o 
   2   1  22        0.02       -1.49      5.24 o 
  -2   2  22        5.68       10.81      5.68 o 
  -1   2  22        0.11        2.94      5.10 o 
   0   2  22        1.83       -3.90      3.90 o 
   1   2  22        0.12        4.09      5.51 o 
                                                 
